# Supplementary material for: The K219T-Lamin mutation induces conduction defects through epigenetic inhibition of SCN5A in human cardiac laminopathy
Source: Nat Commun. 2019 May 22;10:2267. doi: 10.1038/s41467-019-09929-w (PMC6531493; doi:10.1038/s41467-019-09929-w)
Supplement: Supplementary file 7 — Source Data [file 41467_2019_9929_MOESM7_ESM.xlsx]

## Sheet: Figure 1
		Figure 1
			Cm (pF)	Maximal upostroke velocity (V/sec)	MDP (mV)	OVs (mV)	MDP adjusted with current injection	APAs (mV)	APDs at 90% rep. (msec)			Cm (pF)	Maximal upostroke velocity (V/sec)	MDP (mV)	OVs (mV)	MDP adjusted with current injection	APAs (mV)	APDs at 90% rep. (msec)
	CNTR_1_4	EVOKED ACTION POTENTIALS	14.1	154.57	-61.2	26.29	-78.89	105.18	256.5	K219T_2_14	EVOKED ACTION POTENTIALS	17.5	28.7	-42.5	-1.54	-80.03	78.49	79.2
	CNTR_1_24	EVOKED ACTION POTENTIALS	27.5	133	-70	30.87	-78.52	109.39	450	K219T_2_14	EVOKED ACTION POTENTIALS	17.5	34.8	-55.3	0.88	-83.6	84.48	158.4
	CNTR_1_4	EVOKED ACTION POTENTIALS	15.6	97	-61.3	21.53	-81.12	102.65	152	K219T_2_38	EVOKED ACTION POTENTIALS	18.5	29.0354	-42.7	19.6	-84.12	103.72	139.5
	CNTR_2_8	EVOKED ACTION POTENTIALS	21.3	109.3	-44.3	31.84	-84.58	116.42	359	K219T_1_2	EVOKED ACTION POTENTIALS	19.6	83.5	-41.5	22.36	-81.2	103.56	155.7
	CNTR_1_4	EVOKED ACTION POTENTIALS	20.5	31.13	-58	21.25	-77.7	98.95	148.5	K219T_3_17	EVOKED ACTION POTENTIALS	20.5	141.7	-44.4	23.46	-85.4	108.86	283.5
	CNTR_2_3	EVOKED ACTION POTENTIALS	16.5	116	-63.5	29.59	-87.12	116.71	392	K219T_3_1	EVOKED ACTION POTENTIALS	20.2	67.2	-56.8	0	-82.4	82.4	180
	CNTR_2_3	EVOKED ACTION POTENTIALS	20.5	144.1	-69	31.69	-85.02	116.71	379	K219T_3_17	EVOKED ACTION POTENTIALS	22.1	65.32	-40.4	24.07	-79	103.07	126
	CNTR_1_4	EVOKED ACTION POTENTIALS	14.5	84.3	-67	32.3	-86.94	119.24	558.9	K219T_2_14	EVOKED ACTION POTENTIALS	24.5	48.22	-50.2	30.6	-77.5	108.1	504
	CNTR_2_3	EVOKED ACTION POTENTIALS	25.5	97.1	-53.7	19.64	-84.32	103.96	193.5	K219T_2_38	EVOKED ACTION POTENTIALS	22.8	7.2529	-51.5	10.6	-85.6	96.2	72
	CNTR_1_4	EVOKED ACTION POTENTIALS	16.5	15.243	-55.89	24.92	-80.35	105.27	60.3	K219T_3_1	EVOKED ACTION POTENTIALS	27.5	104.4	-58.8	25.97	-82.4	108.37	297
	CNTR_1_24	EVOKED ACTION POTENTIALS	18.4	15.243	-53.4	26.87	-81.68	108.55	220	K219T_3_1	EVOKED ACTION POTENTIALS	13.5	70	-58.4	15.6	-87	102.6	153
	CNTR_2_8	EVOKED ACTION POTENTIALS	14.5	129.3	-60.4	19.18	-79.76	98.94	144	K219T_3_17	EVOKED ACTION POTENTIALS	18.5	72	-65	26.6	-80.1	106.7	238.5
	CNTR_2_3	EVOKED ACTION POTENTIALS	17.8	59.3	-59	37.15	-82.67	119.82	216	K219T_2_14	EVOKED ACTION POTENTIALS	22.6	36.2645		-1.9	-80.4	78.5	83.7
	CNTR_1_4	EVOKED ACTION POTENTIALS	23.9	106.1	-40.7	19.95	-82.23	102.18	238.5	K219T_1_4	EVOKED ACTION POTENTIALS	15.6	121.34	-63.6	21	-87.2	108.2	121.5
	CNTR_1_24	EVOKED ACTION POTENTIALS	19.8	216.7	-56.3	16.84	-77.42	94.26	106.2	K219T_3_17	EVOKED ACTION POTENTIALS	16.5	153.85	-59.6	17.6	-80.9	98.5	209.7
	CNTR_1_4	EVOKED ACTION POTENTIALS	18.9	105.6	-67.4	14.91	-84.45	99.36	81	K219T_2_14	EVOKED ACTION POTENTIALS	13.8		-62.8
	CNTR_2_3	EVOKED ACTION POTENTIALS	17.7	78.14	-66.2	18.05	-83.92	101.97	200	K219T_2_14	EVOKED ACTION POTENTIALS	23.5	44.56	-49	16.32	-82.4	98.72	153
	CNTR_1_4	EVOKED ACTION POTENTIALS	16.7	332	-62.4	42.37	-83.04	125.41	129.6	K219T_1_4	EVOKED ACTION POTENTIALS	23.5	123.94	-56.9	15.95	-81.83	97.78	81
	CNTR_1_24	EVOKED ACTION POTENTIALS	15.3	277	-61.4	36.76	-85.82	122.58	112.5	K219T_3_17	EVOKED ACTION POTENTIALS	36.5	7.5	-54.4	-5.4	-83	77.6	171
	CNTR_1_24	EVOKED ACTION POTENTIALS	17.5	75.7	-49.5	13.69	-79.62	93.31	100.8	K219T_3_1	EVOKED ACTION POTENTIALS	18.5	80.7	-51.7	9.91	-84.06	93.97	110
	CNTR_2_3	EVOKED ACTION POTENTIALS	22.5	126.296	-63.4	9.75	-79.67	89.42	220.5	K219T_1_4	EVOKED ACTION POTENTIALS	31.5	37.2	-60	4	-82	86	276
	CNTR_1_4	EVOKED ACTION POTENTIALS	16.5	131.9	-53.5	15.91	-82.79	98.7	59.4	K219T_1_2	EVOKED ACTION POTENTIALS	20.5	256	-46.4	25.6	-80.8	106.4	117
	CNTR_2_3	EVOKED ACTION POTENTIALS	12.6	42.14	-62.5	33.7	-81.32	115.02	445.5	K219T_2_14	EVOKED ACTION POTENTIALS	19.25	38.46	-36.7	-7.97	-80.1	72.13	81
	CNTR_2_8	EVOKED ACTION POTENTIALS	20.5	188.6	-61.5	28.33	-85.37	113.7	229.5	K219T_1_4	EVOKED ACTION POTENTIALS	20	7.2529	-51.7	11.6	-77.7	89.3	180
	CNTR_2_8	EVOKED ACTION POTENTIALS	15.5	102.6	-65	9.54	-81.88	91.42	81	K219T_2_38	EVOKED ACTION POTENTIALS	22.5	265	-78.9	34.84	-81	115.84	169.2
	CNTR_1_4	EVOKED ACTION POTENTIALS	18.4	118.9	-70.7	17.63	-83.4	101.03	128.7	K219T_1_2	EVOKED ACTION POTENTIALS	17.5	51.8	-71	15.75	-82.9	98.65	243
	CNTR_1_24	EVOKED ACTION POTENTIALS	20.1	201	-67.5	29.7	-86	115.7	522	K219T_1_2	EVOKED ACTION POTENTIALS	18.5	16	-67.8	-6.63	-79.37	72.74	144
	CNTR_2_8	EVOKED ACTION POTENTIALS	17.5	100	-67.5	25.59	-79.04	104.63	265.5	K219T_3_17	EVOKED ACTION POTENTIALS	30.5	168	-66	17	-82.96	99.96	90
	CNTR_2_8	EVOKED ACTION POTENTIALS	17.9	99.876	-62	24.4	-82.4	106.8	154	K219T_3_1	EVOKED ACTION POTENTIALS	18.5	84	-44.4	14.5	-82.9	97.4	139.5
	CNTR_1_4	EVOKED ACTION POTENTIALS	18.5	125	-57	23.1	-84.43	107.53	311	K219T_3_17	EVOKED ACTION POTENTIALS	16.5	30	-66.9	14.33	-82	96.33	148.5
	CNTR_2_8	EVOKED ACTION POTENTIALS	15.5	99.84	-70.7	34.16	-80.32	114.48	247.5	K219T_1_4	EVOKED ACTION POTENTIALS	15.5		-67.7
	CNTR_1_24	EVOKED ACTION POTENTIALS	15.8	115.85	-73.5	25.19	-81.82	107.01	370	K219T_1_4	EVOKED ACTION POTENTIALS	30.13	98	-44.4	13.97	-82.35	96.32	99
	CNTR_2_8	EVOKED ACTION POTENTIALS	17.2	90	-71	34.04	-83.12	117.16	270	K219T_3_17	EVOKED ACTION POTENTIALS	20.13	78	-59.5	-1.7	-79.5	77.8	229.5
	CNTR_2_8	EVOKED ACTION POTENTIALS	20.5	56	-55.5	18.66	-84.56	103.22	144	K219T_2_38	EVOKED ACTION POTENTIALS	21.6	155.5	-51.4	24.6	-82.5	107.1	85.5
	CNTR_1_4	EVOKED ACTION POTENTIALS	21.5	16.8196	-58.2	14.51	-83.83	98.34	130.5	K219T_1_4	EVOKED ACTION POTENTIALS	20.4	35	-58.5	2.03	-85.3	87.33	172.8
	CNTR_2_8	EVOKED ACTION POTENTIALS	14.6	109.756	-58.66	8.22	-83.22	91.44	63	K219T_1_2	EVOKED ACTION POTENTIALS	19.55	22.9	-52.6	20.86	-84	104.86	279
	CNTR_2_8	EVOKED ACTION POTENTIALS	17.4	256.88	-60.4	36.2	-82.12	118.32	266	K219T_3_1	EVOKED ACTION POTENTIALS	22.1	85.4	-69.7	22.91	-85.55	108.46	126
	CNTR_1_24	EVOKED ACTION POTENTIALS	16.7	84.1	-66.97	13.14	-83.68	96.82	169	K219T_1_4	EVOKED ACTION POTENTIALS	23	130	-67.8	24.95	-87	111.95	207
	CNTR_1_24	EVOKED ACTION POTENTIALS	18.3		-57.85					K219T_3_17	EVOKED ACTION POTENTIALS	22.1	180	-49	30.05	-82.5	112.55	144
	CNTR_2_3	EVOKED ACTION POTENTIALS	16.3	138.21	-60.2	14.48	-85.12	99.6	315	K219T_3_1	EVOKED ACTION POTENTIALS	47.5	83	-62	9.8	-82.9	92.7	290.7
	CNTR_1_4	EVOKED ACTION POTENTIALS	21.5	152.44	-73.3	27.36	-82.34	109.7	216	K219T_1_4	EVOKED ACTION POTENTIALS	27	164.64	-57	29.07	-83.4	112.47	83.7
	CNTR_1_4	EVOKED ACTION POTENTIALS	13.7	99.0854	-49.62	24	-80.35	104.35	81	K219T_2_38	EVOKED ACTION POTENTIALS	30	30	-64.9	12.6	-87	99.6	117
	CNTR_2_3	EVOKED ACTION POTENTIALS	18	317	-58.57	39.5	-81.28	120.78	126	K219T_1_2	EVOKED ACTION POTENTIALS	15	138.7	-61.3	20.6	-78.5	99.1	103.5
	CNTR_1_24	EVOKED ACTION POTENTIALS	23.5		-62.7					K219T_1_2	EVOKED ACTION POTENTIALS	14	71	-55.2	11.5	-83	94.5	111.6
	CNTR_1_24	EVOKED ACTION POTENTIALS	15.6	184	-61.2	23.97	-79.91	103.88	252	K219T_3_1	EVOKED ACTION POTENTIALS	22	99	-60.7	7.8	-81.8	89.6	108
	CNTR_2_3	EVOKED ACTION POTENTIALS	19.4	152.4	-72.4	27.51	-82.72	110.23	219	K219T_2_38	EVOKED ACTION POTENTIALS	29.5	90	-58.5	7.6	-83	90.6	73.8
										K219T_2_14	EVOKED ACTION POTENTIALS	25	113.4	-72.1	30.4	-82	112.4	319
										K219T_2_38	EVOKED ACTION POTENTIALS	21.7	87	-63.7	24.8	-81	105.8	135
	CNTR_1_4	SPONTANEOUS ACTION POTENTIALS	16.5	11.73	-61.2	22.4		83.6	339	K219T_2_14	SPONTANEOUS ACTION POTENTIALS	47.5	5.1	-55.3	-1.4		53.9	191.7
	CNTR_1_24	SPONTANEOUS ACTION POTENTIALS	18.4	20.28	-70	35.1		105.1	703.8	K219T_2_14	SPONTANEOUS ACTION POTENTIALS	18.5	5	-59.6	-3.4		57.9	198
	CNTR_1_4	SPONTANEOUS ACTION POTENTIALS	14.5	9.8	-58	21.4		79.4	323	K219T_2_14	SPONTANEOUS ACTION POTENTIALS	18.5	3.6	-51.5	4.8		56.3	225
	CNTR_2_3	SPONTANEOUS ACTION POTENTIALS	16.5	13.16	-63.5	15.6		79.1	221.4	K219T_2_38	SPONTANEOUS ACTION POTENTIALS	27.5	12.1	-58.8	21.5		80.3	189
	CNTR_2_3	SPONTANEOUS ACTION POTENTIALS	17.7	21.16	-69	35.7		104.7	416.7	K219T_3_1	SPONTANEOUS ACTION POTENTIALS	29.5	6.6	-58.4	11		69.4	234
	CNTR_1_4	SPONTANEOUS ACTION POTENTIALS	20.5	19.6	-67	29.1		96.1	613.8	K219T_3_1	SPONTANEOUS ACTION POTENTIALS	22.8	6.8	-65	15		80	227.7
	CNTR_1_4	SPONTANEOUS ACTION POTENTIALS	14.1	4.4	-53.4	-9		44.4	100	K219T_2_14	SPONTANEOUS ACTION POTENTIALS	15.6	7.7	-63.6	9.25		72.85	389.7
	CNTR_1_24	SPONTANEOUS ACTION POTENTIALS	27.5	3.7	-55.89	3.1		58.99	232.2	K219T_1_4	SPONTANEOUS ACTION POTENTIALS	16.5	7.5	-60	-2.4		57.5	380
	CNTR_2_3	SPONTANEOUS ACTION POTENTIALS	14.5	11	-60.4	25.8		86.2	516.6	K219T_3_17	SPONTANEOUS ACTION POTENTIALS	13.8	14.3	-62.8	20.65		83.45	189
	CNTR_2_8	SPONTANEOUS ACTION POTENTIALS	17.8	12	-59	16.4		75.4	284	K219T_2_14	SPONTANEOUS ACTION POTENTIALS	23.5	20.8	-56.9	22		78.9	339.3
	CNTR_1_4	SPONTANEOUS ACTION POTENTIALS	18.9	24.1	-67.4	29.8		97.2	225	K219T_1_4	SPONTANEOUS ACTION POTENTIALS	36.5	3.5	-54.4	-1.5		52.9	261.9
	CNTR_2_3	SPONTANEOUS ACTION POTENTIALS	21.5	8.5	-66.2	3.21		69.41	175.5	K219T_2_14	SPONTANEOUS ACTION POTENTIALS	13.5	3.5	-51.77	3.1		54.87	157.5
	CNTR_2_3	SPONTANEOUS ACTION POTENTIALS	22.5	24.5	-63.4	23.8		87.2	450	K219T_1_4	SPONTANEOUS ACTION POTENTIALS	17.5	42.1	-78.9	42.2		113.2	605.7
	CNTR_2_3	SPONTANEOUS ACTION POTENTIALS	12.6	12.8	-62.5	18.8		81.3	616.5	K219T_2_38	SPONTANEOUS ACTION POTENTIALS	17.5	31.8	-71	14.3		93.2	360
	CNTR_1_4	SPONTANEOUS ACTION POTENTIALS	18.4	16.5	-70.7	18.1		88.8	298.8	K219T_3_1	SPONTANEOUS ACTION POTENTIALS	16.5	4.6	-66.9	13.6		80.5	522
	CNTR_1_24	SPONTANEOUS ACTION POTENTIALS	20.1	18.9	-67.5	29		96.5	243	K219T_3_17	SPONTANEOUS ACTION POTENTIALS	15.5	11.34	-67.7	20.4		88.1	310.5
	CNTR_2_8	SPONTANEOUS ACTION POTENTIALS	17.5	9.3	-67.5	6		73.5	110.7	K219T_1_2	SPONTANEOUS ACTION POTENTIALS	20.4	17.6	-58.5	26.2		84.7	311.4
	CNTR_2_8	SPONTANEOUS ACTION POTENTIALS	17.9	40.2	-62	42.6		104.6	450	K219T_1_2	SPONTANEOUS ACTION POTENTIALS	19.55	12.2	-52.6	17.23		69.83	190.8
	CNTR_1_4	SPONTANEOUS ACTION POTENTIALS	18.5	16.9	-57	20		77	157.5	K219T_2_38	SPONTANEOUS ACTION POTENTIALS	22.1	10.9	-69.7	11.86		81.56	257.4
	CNTR_2_8	SPONTANEOUS ACTION POTENTIALS	15.5	25.55	-70.7	36		106.7	129.6	K219T_3_1	SPONTANEOUS ACTION POTENTIALS	23	10	-67.8	14.6		82.4	252
	CNTR_1_24	SPONTANEOUS ACTION POTENTIALS	15.8	39.9	-73.5	33.1		106.6	590	K219T_3_17	SPONTANEOUS ACTION POTENTIALS	20	11.72	-62	3.6		63.95	257.4
	CNTR_2_8	SPONTANEOUS ACTION POTENTIALS	17.2	40.5	-71	37.6		108.6	301.5	K219T_2_38	SPONTANEOUS ACTION POTENTIALS	15	7.5	-61.3	-2.79		56.81	171
	CNTR_1_4	SPONTANEOUS ACTION POTENTIALS	20.5	4	-58.2	10.2		68.4	225	K219T_3_1	SPONTANEOUS ACTION POTENTIALS	22.5	8	-58.5	5.45		65.6	126
	CNTR_2_8	SPONTANEOUS ACTION POTENTIALS	14.6	15.65	-58.66	18.6		77.26	189	K219T_2_38	SPONTANEOUS ACTION POTENTIALS	25	17.8	-72.1	30		102.1	495
	CNTR_2_8	SPONTANEOUS ACTION POTENTIALS	17.4	13.29	-60.4	13.7		74.1	153
	CNTR_1_24	SPONTANEOUS ACTION POTENTIALS	16.7	21.91	-66.97	25.87		92.84	212.4
	CNTR_1_24	SPONTANEOUS ACTION POTENTIALS	18.3	13.5	-57.85	23.46		81.31	495
	CNTR_2_3	SPONTANEOUS ACTION POTENTIALS	16.3	16.53	-60.2	26.75		86.95	315
	CNTR_1_4	SPONTANEOUS ACTION POTENTIALS	21.5	26.15	-73.3	33.86		107.16	342
	CNTR_2_3	SPONTANEOUS ACTION POTENTIALS	18	15.7	-58.57	22.54		81.11	229
	CNTR_1_24	SPONTANEOUS ACTION POTENTIALS	23.5	19.43	-62.7	18.88		81.58	180
	CNTR_1_24	SPONTANEOUS ACTION POTENTIALS	15.6	33.5	-61.2	25.2		86.4	265.5
	CNTR_2_3	SPONTANEOUS ACTION POTENTIALS	19.4	22.98	-72.4	31.5		103.9	333
											CNTR_1_24		CNTR_2_3					CNTR_1_4					CNTR_2_8							K219T_2_38					K219T_1_4						K219T_2_14					K219T_3_1

## Sheet: Figure 2
		Figure 2
			CNTR_1_4	CNTR_2_8	CNTR_1_4	CNTR_2_8	CNTR_1_24	CNTR_1_4	CNTR_1_24	CNTR_1_24	CNTR_2_3	CNTR_2_8	CNTR_1_24	CNTR_2_3	CNTR_1_24	CNTR_1_4	CNTR_2_3	CNTR_2_3	CNTR_1_4	CNTR_2_8	CNTR_2_8	CNTR_1_4	CNTR_2_3	CNTR_2_8	CNTR_1_24	K219T_1_2	K219T_2_38	K219T_1_4	K219T_3_17	K219T_1_2	K219T_2_14	K219T_2_14	K219T_3_1	K219T_3_17	K219T_1_4	K219T_1_2	K219T_3_17	K219T_2_38	K219T_3_1	K219T_2_14	K219T_3_1	K219T_1_4	K219T_2_38	K219T_2_14	K219T_1_2	K219T_3_17	K219T_2_38
	I-V curve	-90	-0.352648	-1.34956	-0.449219	-2.04264	-0.171238	-1.80551	-0.495911	-0.620322	-0.344638	-0.411814	-0.411814	-0.408876	-0.239054	-1.27447	-0.478516	-0.440325	-0.817871	-0.452841	-0.782198	-1.53665	-0.411987	-0.299834	-1.25885	-0.596239	-0.715844	-0.166688	-0.181807	-0.17331	-0.37384	-0.106008	-0.672517	-0.17775	-0.450396	-0.183807	-0.397925	-1.39911	-0.105528	-0.49235	-6.02273	-0.346726	-0.841814	-0.262159	-0.418091	-0.236121	-0.0161683
	I-V curve	-85	-0.461155	-1.07829	-0.229492	-2.4526	-0.230577	-1.45349	-0.94223	-0.616517	-0.244667	-0.3728	-0.3728	-0.604426	-2.53805	-1.85721	-0.32959	-0.492641	-0.380859	-0.598046	-0.485911	-0.78508	-1.03251	-0.372208	-2.36511	-0.254019	-1.42039	-0.26259	-0.126615	-0.36169	-0.239054	-0.152053	-1.33868	-0.286247	-1.01844	-0.169776	-0.0972375	-0.647912	-0.192993	-0.524902	-5.29121	-0.398305	-0.0176913	-0.406163	-0.314331	-0.717274	-0.33347
	I-V curve	-80	-0.221535	-3.24164	-0.166016	-3.58582	-0.147502	-3.3839	-0.911713	-0.500064	-0.239405	-0.3728	-0.3728	-0.711089	-0.132243	-1.33551	-1.09375	-0.531878	-0.470378	-0.51683	-0.871084	-0.562481	-1.09355	-0.225163	-2.73132	-1.01725	-1.90264	-0.623367	-0.16341	-0.218521	-0.537872	-0.448662	-1.84142	-0.32549	-1.63046	-0.267994	-0.0942455	-0.137721	-0.168274	-0.126139	-3.45118	-0.231389	-0.364884	-0.372931	-0.333659	-1.3499	-0.416333
	I-V curve	-75	-0.397859	-1.258	-0.247396	-4.03849	-0.389947	-6.68832	-1.60217	-0.584549	-0.265713	-0.400254	-0.400254	-0.450356	-0.00508626	-1.23524	-0.581055	-0.706264	-0.791016	-0.460225	-0.562946	-0.933479	-0.927396	-0.127516	-3.25012	-1.06547	-2.30577	-0.0685019	-0.0876569	-0.108005	-0.549316	-0.668174	-1.61065	-0.380893	-1.84912	-0.353583	-0.179515	-0.107985	0.0370774	-0.455729	-6.54333	-0.266492	-0.455552	-1.91266	-0.253296	-2.1637	-1.09136
	I-V curve	-70	0.0406901	-4.20464	-0.472005	-4.8411	-0.559489	-8.11152	-2.45921	-0.458962	-0.277991	-0.16906	-0.16906	-0.296287	-0.132243	-1.00417	-1.49414	-0.466483	-0.54423	-0.431512	-1.22663	-0.703699	-0.754463	-0.141301	-5.48553	-1.11604	-2.1287	-0.0296841	0.0129862	-0.512394	-0.453949	-0.271981	-3.39084	-0.228536	-1.67918	-0.12207	-0.157076	-0.267616	-0.193943	-0.362142	-3.77879	-0.323802	-1.19417	0.297853	-0.597127	-2.24093	-0.751824
	I-V curve	-65	-0.40238	0.545926	-0.270182	-4.97945	-0.428941	-8.36891	-2.1019	-0.392744	-0.423563	-0.0953674	-0.0953674	-0.83553	-0.756158	-0.0566755	-2.23633	-0.287737	-1.42904	-0.302715	-10.0066	-0.990924	-0.656128	-0.261924	-5.91024	-0.78793	-2.21912	-0.49093	-0.0735886	-0.326526	-0.480652	-0.944439	-3.63574	-0.307023	-1.39397	-0.572468	0.00448788	-1.24887	-0.372676	0.0244141	-4.09743	-0.319026	-0.822648	-1.22218	-0.357056	-1.67958	-0.466185
	I-V curve	-60	-0.131113	-1.0003	-0.825195	-5.21749	-0.768026	-8.82407	-2.75421	-0.401878	-0.481441	-1.2181	-1.2181	-1.59007	-0.152588	-1.13351	-1.94336	-0.488281	-1.02417	-0.37101	-16.2662	-1.75207	-2.18709	-0.495128	-5.38381	-2.02157	-1.91017	-0.305975	-0.175314	-0.700774	-1.31607	-0.867342	-5.04035	-0.346266	-1.81466	-0.719794	-0.596888	-0.591572	-0.814753	-0.512695	-5.3316	-0.601755	-0.5101	-0.252313	-0.358073	-1.53702	-1.09944
	I-V curve	-55	-1.16494	-0.0271267	-2.56185	-5.01709	-1.76493	-11.5314	-3.14331	-1.38145	-0.954113	-3.20348	-3.20348	-4.30209	-0.600179	-1.91243	-3.28125	-0.854492	-1.73584	-0.526674	-29.1798	-5.1844	-3.66211	-0.92937	-8.02358	-7.25719	-4.15642	-1.24445	-0.754282	-2.07218	-3.45866	-2.47032	-8.47004	-0.544792	-5.03041	-3.33378	-1.99262	-0.835712	-2.7694	-1.37126	-5.08477	-0.882574	-1.20301	-0.716323	-0.496419	-1.13606	-1.65725
	I-V curve	-50	-6.21202	-7.57627	-7.72949	-8.69141	-5.28463	-19.0579	-4.66919	-4.80883	-4.04621	-7.38941	-9.78383	-10.2338	-1.61743	-3.69263	-6.07422	-1.5564	-2.27539	-1.50619	-51.8088	-14.2822	-11.0219	-5.90363	-14.4043	-18.3529	-12.6885	-3.55068	-2.51608	-6.98011	-9.2926	-4.22749	-19.746	-1.76827	-12.6598	-9.7751	-7.63837	-2.55409	-11.6623	-8.42692	-8.79176	-1.91129	-1.81336	-0.98956	-1.96228	-1.45237	-4.38968
	I-V curve	-45	-14.1873	-18.3026	-22.4756	-26.4709	-13.7533	-32.765	-14.0839	-18.1005	-15.5876	-30.9256	-31.8137	-24.6629	-6.15946	-12.1983	-12.9468	-6.57	-8.6377	-5.68759	-82.9308	-30.5319	-29.4342	-24.4037	-41.4429	-35.0441	-31.7571	-12.8258	-16.1548	-16.5925	-30.983	-12.9555	-40.3143	-5.41098	-31.9401	-26.3251	-24.975	-8.82506	-47.9012	-52.8158	-21.3937	-6.91732	-4.8032	-0.886173	-6.47685	-2.88246	-13.9855
	I-V curve	-40	-35.319	-53.1277	-49.8291	-60.6323	-41.0071	-73.7712	-40.8173	-57.2835	-46.6024	-98.796	-70.1254	-58.096	-21.6929	-42.1404	-56.5283	-22.4522	-26.5234	-21.9604	-112.157	-64.2233	-65.5416	-174.517	-85.3958	-64.094	-60.8197	-33.5476	-25.0893	-40.6298	-84.8656	-27.3823	-69.5179	-15.9929	-61.6662	-51.6273	-49.1243	-24.4563	-113.879	-70.992	-50.6367	-16.5339	-15.303	-4.38656	-27.7812	-10.5096	-32.2112
	I-V curve	-35	-72.2928	-110.067	-80.8887	-109.188	-72.7539	-115.351	-87.6465	-134.382	-102.771	-166.064	-112.56	-90.7054	-114.299	-104.17	-191.875	-73.8569	-89.0763	-94.4002	-136.138	-96.7659	-113.678	-233.926	-125.603	-88.0776	-87.1627	-68.8284	-38.4229	-73.0814	-138.222	-41.0606	-93.4318	-32.5675	-94.1517	-71.2119	-75.6357	-60.3638	-146.288	-70.9066	-104.415	-35.4978	-35.2456	-18.5407	-65.0208	-25.761	-55.6592
	I-V curve	-30	-105.885	-167.328	-109.198	-151.102	-109.736	-141.215	-122.398	-202.288	-163.803	-176.783	-140.121	-130.526	-189.56	-152.871	-231.89	-136.475	-147.607	-171.194	-151.213	-130.314	-159.098	-232.756	-167.328	-111.102	-111.247	-107.555	-62.5805	-90.948	-148.796	-56.3772	-118.095	-51.3674	-117.995	-87.2466	-94.1871	-92.2711	-155.999	-69.1637	-138.634	-58.2518	-60.9025	-61.9583	-89.5253	-57.3808	-73.2462
	I-V curve	-25	-130.95	-195.974	-128.521	-193.094	-136.715	-150.382	-158.886	-238.989	-203.229	-173.258	-151.751	-157.785	-205.683	-171.853	-221.948	-154.33	-200.417	-190.572	-160.995	-149.479	-171.536	-213.847	-175.583	-127.631	-130.966	-132.638	-81.8012	-104.126	-152.962	-64.8418	-142.127	-70.7445	-136.406	-94.2393	-100.223	-108.682	-149.759	-66.9189	-141.988	-74.4314	-80.1462	-96.2827	-91.5832	-84.7052	-83.3069
	I-V curve	-20	-140.688	-198.707	-126.895	-213.818	-154.91	-146.697	-176.212	-247.575	-214.325	-162.656	-150.104	-166.946	-190.974	-171.836	-202.952	-172.699	-205.652	-183.996	-169.067	-158.9	-182.217	-196.829	-174.973	-129.732	-130.388	-145.432	-89.7541	-108.622	-141.214	-67.6173	-144.992	-79.6597	-143.6	-92.563	-101.054	-114.328	-137.914	-60.1196	-139.057	-87.521	-91.1547	-100.286	-89.9963	-102.82	-83.6748
	I-V curve	-15	-139.305	-193.715	-121.851	-216.495	-152.162	-145.153	-174.709	-242.663	-217.396	-148.417	-142.245	-166.667	-179.723	-161.495	-180.689	-174.425	-198.479	-178.722	-163.351	-162.935	-171.882	-176.258	-171.188	-132.598	-132.435	-148.551	-91.3482	-103.038	-124.268	-69.0918	-143.494	-83.4386	-139.522	-90.7445	-93.5229	-111.126	-130.889	-53.9876	-126.796	-88.9537	-91.5572	-93.0272	-83.7982	-101.893	-81.3061
	I-V curve	-10	-136.75	-180.569	-117.406	-209.179	-145.714	-137.978	-170.734	-226.549	-208.151	-130.437	-129.531	-167.521	-173.187	-148.991	-149.363	-175.058	-182.472	-165.811	-147.847	-157.981	-160.202	-158.161	-161.789	-126.973	-127.516	-141.899	-89.0291	-94.8607	-104.164	-67.9353	-135.337	-84.0457	-131.333	-81.5177	-87.4059	-100.769	-120.918	-48.5474	-109.055	-89.7876	-88.9654	-85.6265	-76.7883	-95.6648	-74.4952
	I-V curve	-5	-122.893	-160.628	-109.873	-186.465	-130.187	-123.691	-160.225	-207.072	-191.428	-117.359	-114.38	-157.038	-154.724	-134.033	-123.616	-157.288	-159.705	-156.016	-136.926	-150.112	-139.145	-140.36	-154.167	-119.407	-116.552	-131.414	-78.8685	-86.9261	-82.8819	-61.7772	-117.95	-80.7839	-117.838	-73.4947	-79.0675	-88.5338	-106.446	-43.3146	-90.9424	-83.8751	-81.5129	-75.1167	-67.3686	-89.343	-67.4337
	I-V curve	0	-111.292	-142.799	-97.3145	-168.631	-119.459	-110.78	-141.575	-184.909	-167.16	-101.19	-100.157	-144.576	-131.017	-120.409	-99.6051	-138.367	-131.946	-134.536	-119.558	-135.915	-117.874	-125.01	-136.642	-109.461	-108.618	-120.326	-69.4632	-75.4374	-74.3628	-56.8141	-99.7237	-74.8973	-107.774	-64.6173	-68.669	-81.5007	-94.1396	-38.562	-72.7306	-76.0447	-73.7862	-69.6052	-59.3445	-79.221	-59.0141
	I-V curve	5	-95.5584	-120.334	-84.2627	-154.076	-104.306	-92.8898	-127.579	-165.044	-145.293	-88.093	-85.9304	-125.691	-110.647	-104.296	-76.1035	-126.256	-115.232	-117.119	-99.6769	-119.27	-93.8619	-109.519	-122.66	-98.0937	-96.966	-107.299	-58.0418	-66.2797	-55.3017	-49.3196	-81.0741	-66.3977	-91.5385	-53.7951	-58.2302	-73.538	-81.5732	-33.1624	-54.1642	-66.3249	-64.5734	-57.1372	-54.3243	-73.4471	-48.9413
	I-V curve	10	-79.6577	-104.77	-71.084	-130.746	-86.9158	-81.3878	-111.42	-143.68	-125.777	-74.9856	-70.949	-107.801	-92.4988	-93.3228	-53.4473	-110.606	-98.2544	-101.07	-84.0863	-107.613	-71.5637	-94.6924	-105.179	-86.2419	-84.6332	-91.3472	-47.3856	-55.7471	-27.2942	-42.1078	-64.4872	-58.9506	-78.1371	-43.1343	-48.2806	-63.5047	-65.4046	-28.6174	-36.7243	-56.5669	-53.5517	-47.9715	-43.5791	-65.3421	-42.5171
	I-V curve	15	-68.0203	-87.8092	-60.166	-110.394	-73.5016	-66.7015	-96.18	-122.522	-105.314	-63.4631	-58.3779	-92.0841	-75.9023	-76.6296	-31.7554	-100.743	-82.71	-79.2989	-68.5846	-95.0353	-50.5829	-82.7266	-88.2594	-74.0066	-72.6205	-76.9824	-35.7694	-45.7512	-18.1122	-33.7546	-45.8941	-48.7058	-64.7429	-35.9995	-40.6333	-53.9316	-57.8066	-24.1862	-21.6675	-48.2779	-46.5224	-41.1295	-38.2111	-55.5999	-32.7892
	I-V curve	20	-55.325	-68.8782	-48.4912	-93.6066	-56.193	-56.6463	-79.5377	-103.045	-86.9041	-52.1969	-45.0828	-71.1208	-61.437	-62.6787	-11.5837	-89.9876	-66.3818	-72.0166	-54.5603	-81.4999	-33.549	-69.28	-73.2956	-61.8143	-63.6122	-63.8871	-25.4335	-34.317	-7.08282	-25.9271	-33.7483	-39.7375	-52.1437	-27.2133	-31.9717	-44.6777	-47.2481	-19.5343	-4.28936	-38.0739	-35.8781	-33.5712	-30.7922	-46.5917	-25.8638
	I-V curve	25	-43.1812	-55.4776	-36.626	-79.5959	-43.9402	-45.4896	-64.6629	-85.399	-67.4833	-42.9809	-34.8481	-55.0561	-48.4416	-48.055	-1.25	-73.1986	-52.9248	-55.3943	-45.964	-68.0243	-15.0604	-58.3435	-56.427	-50.1453	-53.9008	-50.5658	-15.103	-26.1848	-4.92605	-20.1309	-22.1394	-31.4825	-39.3199	-19.8638	-23.3819	-35.3018	-38.3409	-15.3361	-0.600329	-30.2883	-28.3003	-26.5593	-24.6613	-37.7705	-18.4183
	I-V curve	30	-30.2011	-41.8159	-27.7734	-64.9465	-30.2531	-36.4451	-51.9066	-68.6457	-50.2076	-34.6788	-24.4314	-40.5558	-37.1908	-36.4249	-1.29639	-58.5327	-40.5827	-44.6049	-30.1324	-54.4649	-1.14441	-46.4272	-44.5302	-40.5843	-47.2344	-39.2036	-5.81133	-17.9463	-4.8147	-13.5113	-13.3562	-24.9589	-30.2538	-12.4933	-15.2857	-28.109	-30.2951	-11.1654	1.02802	-21.4091	-20.1534	-20.1604	-18.7439	-29.481	-12.5031
	I-V curve	35	-21.4799	-27.0759	-18.9551	-52.7445	-20.3247	-31.057	-40.8859	-57.6329	-36.1055	-27.4388	-16.6113	-28.7794	-26.474	-25.1116	-1.21582	-50.6679	-28.3887	-31.5291	-15.802	-41.6834	-1.24105	-36.6222	-33.7601	-28.7289	-40.2578	-29.6613	-1.5413	-10.5443	-4.39072	-8.62202	-3.26651	-18.1582	-19.209	-7.95562	-8.60326	-19.32	-22.3577	-7.54089	1.06344	-15.1585	-13.6809	-14.9652	-13.9557	-23.4696	-7.25955
	I-V curve	40	-13.0299	-14.9299	-11.1133	-41.921	-12.1409	-23.0145	-30.1704	-42.7041	-25.5137	-20.6811	-9.28532	-16.5684	-18.0995	-15.0539	-1.19629	-38.9666	-18.9838	-28.1869	-6.28721	-28.2054	-1.65812	-26.8392	-24.1547	-21.5916	-34.1307	-20.3108	-0.652557	-5.14403	-3.55313	-5.45462	-0.777068	-12.3755	-12.0858	-3.81785	-2.77949	-12.6077	-16.0346	-4.29688	1.32602	-9.89171	-7.94342	-9.84021	-8.87146	-17.3883	-3.05984
	I-V curve	45	-6.48329	-4.54034	-4.87793	-28.6102	-5.86955	-15.4689	-20.6413	-29.6636	-15.2483	-15.4566	-3.94474	-8.539	-10.2183	-6.49152	-1.41846	-27.5399	-9.29199	-15.0652	-0.55702	-16.4029	-1.84462	-18.8585	-12.1918	-13.3889	-27.3189	-13.7255	-0.275957	-1.19307	-3.11768	-1.00547	-2.55161	-7.21157	-5.24788	-0.638414	0.157076	-6.72952	-10.0404	-2.02637	1.31076	-5.22094	-3.34809	-5.30965	-5.44434	-11.7782	-0.485048
	I-V curve	50	-1.64569	-1.93956	-0.634766	-17.3696	-1.70051	-7.77276	-13.813	-18.3425	-7.19794	-10.9357	-0.359795	-2.15697	-4.07918	-1.07393	-1.17676	-17.0855	-1.79443	-8.40792	-0.438505	-4.87085	-1.54792	-11.4798	-3.7384	-4.76286	-23.1896	-6.80452	-0.147177	-0.414436	-2.0434	-0.725997	-2.82005	-3.3911	-0.852068	-0.0547212	0.305176	-2.44141	-5.04538	-0.594076	1.19737	-1.80813	-0.53074	-2.02343	-2.14539	-7.05691	-0.513342
	I-V curve	55	-0.718859	-1.55301	-0.43457	-8.90477	-0.859578	-3.31293	-5.92804	-9.32539	-0.89185	-6.86561	-0.485507	-1.12589	-0.54423	-0.863211	-1.3208	-6.38689	-0.893555	-2.08947	-0.420728	-0.696519	-1.53097	-5.39127	-1.13424	-1.6476	-17.1765	-2.43182	0.0768349	-0.575187	-1.59503	-0.709935	-1.83671	-0.616354	-0.38147	0.0210466	0.219906	-0.511756	-1.0125	-0.366211	1.18465	-0.366784	-0.5617	-0.459702	-0.421143	-3.02948	-0.517384
	I-V curve	60	-0.334563	-0.450982	-0.297852	-0.91451	-0.706991	-0.207236	-1.33514	-2.85881	-0.191173	-4.24211	-0.411814	-0.817753	-0.891791	-1.40817	-1.24186	-1.53024	-1.24593	-0.47253	-0.426654	-3.32462	-1.08846	-0.306727	-1.64032	-0.204627	-11.6118	-0.579982	-0.389586	-0.645516	-1.28003	-0.645688	-0.90705	-0.223919	-0.228169	0.0378839	0.179515	-0.483586	-0.152113	-0.577799	1.25017	-0.384932	-0.566123	-0.468933	-0.302124	-0.577681	-0.66694
	I-V curve	65	-0.569661	-2.81779	-0.257162	-0.259399	-0.359429	-0.567769	-0.705719	-0.36306	-0.170127	-4.18703	-0.277433	-0.930342	-1.05286	-1.12915	-1.19629	-0.837054	-1.19385	-0.588202	-0.420728	-0.83295	-1.19019	-0.333149	-1.60217	-0.388085	-6.98513	-0.36991	0.154752	-0.695751	-0.704041	-0.929983	-2.14471	-0.390126	-0.210343	0.0420932	0.323127	-0.323956	-0.0142606	-0.406901	1.17164	-0.329533	-0.729768	-0.419701	-0.311279	-0.735095	-0.5093
	I-V curve	70	-0.40238	-2.38715	-0.317383	-0.45166	-0.386556	-0.420149	-0.675201	-0.221489	-0.213097	-5.02107	-0.277433	-0.728866	-2.30408	-0.863211	-1.757	-0.562395	-0.57373	-0.388853	-0.426654	-0.579236	-1.1834	-0.266519	-1.40381	-1.55234	-3.89947	-0.0548015	-0.0714241	-0.653051	-0.0250366	-1.03439	-0.211928	0.0277013	-0.762939	0.155745	0.480203	-0.352126	-0.168274	-0.286865	1.07073	-0.318071	-0.557278	-0.760632	-0.20345	-0.498974	-0.5093
	I-V curve	75	-0.569661	-2.81779	-0.257162	-0.259399	-0.359429	-0.567769	-0.705719	-0.36306	-0.170127	-4.18703	-0.277433	-0.930342	-1.05286	-1.12915	-1.19629	-0.837054	-1.19385	-0.588202	-0.420728	-0.83295	-1.19019	-0.333149	-1.60217	-0.388085	-6.98513	-0.36991	0.154752	-0.695751	-0.704041	-0.929983	-2.14471	-0.390126	-0.210343	0.0420932	0.323127	-0.323956	-0.0142606	-0.406901	1.17164	-0.329533	-0.729768	-0.419701	-0.311279	-0.735095	-0.5093
	I-V curve	80	-0.40238	-2.38715	-0.317383	-0.45166	-0.386556	-0.420149	-0.675201	-0.221489	-0.213097	-5.02107	-0.277433	-0.728866	-2.30408	-0.863211	-1.757	-0.562395	-0.57373	-0.388853	-0.426654	-0.579236	-1.1834	-0.266519	-1.40381	-1.55234	-3.89947	-0.0548015	-0.0714241	-0.653051	-0.0250366	-1.03439	-0.211928	0.0277013	-0.762939	0.155745	0.480203	-0.352126	-0.168274	-0.286865	1.07073	-0.318071	-0.557278	-0.760632	-0.20345	-0.498974	-0.5093
	Activation curve	-90	0.00113509	0.00318164	0.00169346	0.00451856	0.000514031	0.00574952	0.00130053	0.00122116	0.000706501	0.00136045	0.00129619	0.000986357	0.000574883	0.00359875	0.000915108	0.00115752	0.00182803	0.00119135	0.00207262	0.00412629	0.000847166	0.0007408	0.0033693	0.00212361	0.00271446	0.000535478	0.000812848	0.000786683	0.00121191	0.000700098	0.00204184	0.000926144	0.00153602	0.000939656	0.00195298	0.00612712	0.000388555	0.00396329	0.018977	0.0017288	0.0039617	0.00125936	0.00227967	0.00108393	8.38351e-05
	Activation curve	-85	0.00153817	0.00263676	0.000896012	0.00561393	0.000717384	0.00479661	0.00255826	0.0012572	0.000520152	0.00127346	0.00121825	0.00151283	0.00633457	0.00544125	0.000659059	0.00134026	0.000883979	0.00163083	0.00133768	0.00218485	0.00221602	0.000953374	0.00656275	0.000936388	0.00556572	0.000873243	0.000588221	0.00170218	0.000806185	0.00104002	0.00421974	0.00154375	0.00359741	0.000900095	0.000494895	0.00293794	0.000735996	0.00438078	0.0173673	0.00205635	8.63905e-05	0.00202565	0.0017783	0.00341103	0.00179788
	Activation curve	-80	0.000766726	0.00823338	0.000672168	0.0085033	0.000476272	0.0115879	0.00256601	0.00105767	0.000528556	0.0013183	0.00126667	0.00184921	0.000343042	0.00406549	0.00229164	0.00149936	0.00113539	0.00146278	0.0024952	0.00162448	0.00245438	0.000598711	0.00786797	0.00388585	0.00771267	0.00214861	0.000790043	0.00106768	0.00189007	0.00318236	0.00603516	0.00181918	0.00597268	0.0014755	0.000498101	0.000647433	0.000665516	0.00109296	0.0118207	0.00123849	0.00185146	0.00193378	0.00196132	0.00665888	0.00233761
	Activation curve	-75	0.00143081	0.0033237	0.00104016	0.00993438	0.0013086	0.0238003	0.00468062	0.00128413	0.000610124	0.00146704	0.00141624	0.0012187	1.37342e-05	0.00391298	0.00127855	0.00206569	0.00198883	0.00135389	0.00168064	0.00280175	0.00218125	0.0003525	0.00973368	0.00422316	0.00968089	0.000245047	0.00044177	0.000548661	0.00201487	0.00492151	0.00549733	0.0022091	0.00703441	0.00202467	0.000986685	0.000527006	-0.000152284	0.00410557	0.0234313	0.00148077	0.00240556	0.010328	0.00154941	0.0110866	0.00639252
	Activation curve	-70	-0.000152286	0.0115744	0.00206383	0.0123707	0.00195438	0.030041	0.00746813	0.00104877	0.000664933	0.000643124	0.000624023	0.000835691	0.000372337	0.00331569	0.00346148	0.00141759	0.00142778	0.0013215	0.00382349	0.00219837	0.00186386	0.000406722	0.0171067	0.00459653	0.00926869	0.000110364	-6.83459e-05	0.0027106	0.00174137	0.00208337	0.012073	0.0013774	0.00664365	0.00072814	0.000899292	0.00135785	0.000828448	0.00339738	0.0141766	0.00187056	0.00657326	-0.00167773	0.00380726	0.0119449	0.00460264
	Activation curve	-65	0.0015698	-0.00156855	0.00123055	0.0132377	0.00156228	0.0323109	0.00664551	0.000935035	0.00105722	0.000377071	0.000367898	0.00246074	0.00222396	0.000195411	0.00547001	0.000909889	0.00391932	0.000966708	0.03263	0.00322751	0.00170688	0.000786365	0.0192249	0.00337721	0.0100343	0.0019	0.000405241	0.00180186	0.00193237	0.00753558	0.0135291	0.00192591	0.00574521	0.00356332	-2.68102e-05	0.00659824	0.0016583	-0.000238918	0.0161414	0.00191906	0.00472879	0.00719462	0.00237722	0.00932861	0.00298897
	Activation curve	-60	0.000534162	0.00300553	0.00392162	0.0144538	0.00292195	0.0355797	0.00908132	0.000998598	0.00125635	0.00501361	0.00492113	0.00489938	0.000469733	0.00408898	0.00503435	0.00160937	0.00294255	0.00123775	0.0556063	0.00596046	0.00600815	0.00155334	0.0183007	0.00903226	0.00898312	0.00123475	0.00101234	0.00404142	0.00555796	0.00722105	0.0196423	0.00226443	0.00780452	0.00468419	0.00372769	0.00326008	0.00378319	0.00524349	0.0221099	0.00377568	0.00306806	0.00155542	0.00249426	0.00891089	0.00739913
	Activation curve	-55	0.00496599	8.54131e-05	0.0127277	0.0145087	0.00702786	0.0486545	0.0108286	0.00358957	0.0026085	0.0137487	0.013584	0.0138979	0.0019381	0.00723342	0.00903415	0.0029408	0.00523637	0.00183925	0.104821	0.0184582	0.0106568	0.00305295	0.0285591	0.0338607	0.0203618	0.00524593	0.00457799	0.0125147	0.0153825	0.0215006	0.0346452	0.0037209	0.0226192	0.0227293	0.0130363	0.00481279	0.0134444	0.0146864	0.0222591	0.00578689	0.00758725	0.0046347	0.00362565	0.00688815	0.0117358
	Activation curve	-50	0.0277677	0.0250563	0.0402283	0.0262884	0.0220726	0.0843259	0.0168397	0.0130937	0.0116158	0.0331298	0.0436527	0.0347435	0.00549196	0.0146785	0.0178448	0.00560397	0.00722487	0.005518	0.196072	0.0533324	0.0340965	0.0203514	0.0538063	0.0895993	0.0648646	0.0156665	0.0160928	0.0442445	0.0436485	0.0385448	0.0849829	0.0126384	0.059638	0.0699809	0.0524688	0.0154019	0.0593144	0.124726	0.0407533	0.0131226	0.0120208	0.00673639	0.0150622	0.00922899	0.0327993
	Activation curve	-45	0.066656	0.0637401	0.122818	0.0839181	0.0603989	0.152396	0.053294	0.0517638	0.0471065	0.145131	0.14976	0.0882225	0.0220498	0.0510935	0.0407674	0.0248021	0.0289486	0.0219119	0.331607	0.119864	0.0971826	0.0884985	0.162862	0.179399	0.169731	0.0593622	0.109204	0.110658	0.154183	0.124024	0.183059	0.0405587	0.157995	0.198394	0.180576	0.0558496	0.255819	0.424651	0.105374	0.0498419	0.0335541	0.00636442	0.0523853	0.0192406	0.110595
	Activation curve	-40	0.17487	0.19538	0.286607	0.201934	0.189853	0.36163	0.162449	0.172497	0.148667	0.486369	0.349346	0.219598	0.0821145	0.186526	0.191776	0.089074	0.0941142	0.0892072	0.475355	0.265776	0.232011	0.667572	0.354006	0.344871	0.340553	0.163265	0.179829	0.28587	0.449019	0.275915	0.334062	0.126018	0.321109	0.410718	0.374892	0.162825	0.640221	0.785805	0.26606	0.125332	0.112984	0.0333376	0.237449	0.0738798	0.270503
	Activation curve	-35	0.378293	0.428785	0.491074	0.38301	0.356147	0.597693	0.367866	0.427295	0.347159	0.859666	0.59544	0.363463	0.459005	0.488827	0.705559	0.30873	0.335803	0.405536	0.613795	0.423356	0.433701	0.946729	0.55092	0.499427	0.512486	0.353149	0.293074	0.544129	0.780671	0.436703	0.476762	0.270476	0.517536	0.599887	0.611128	0.423947	0.868161	0.966237	0.58787	0.283852	0.275918	0.149617	0.589178	0.191255	0.498287
	Activation curve	-30	0.587491	0.692957	0.701887	0.559847	0.569859	0.77595	0.543385	0.68132	0.587952	0.964891	0.790133	0.55647	0.810611	0.763291	0.930786	0.602818	0.593503	0.780334	0.728204	0.604725	0.658167	1	0.779183	0.665815	0.688554	0.583528	0.510077	0.719006	0.901205	0.634833	0.64236	0.450961	0.686798	0.780955	0.808525	0.685672	0.980317	0.989665	0.840657	0.49285	0.507373	0.532919	0.863158	0.451335	0.702109
	Activation curve	-25	0.773197	0.866204	0.877655	0.758068	0.755944	0.879493	0.748593	0.85562	0.778162	1	0.916149	0.718629	0.940555	0.91676	0.980688	0.722655	0.863321	0.925146	0.831983	0.738471	0.774962	1	0.871344	0.811002	0.855686	0.76344	0.715837	0.877414	0.998699	0.775726	0.827678	0.65867	0.843641	0.899859	0.917621	0.857412	0.999999	0.999999	0.932865	0.668565	0.713486	0.886556	0.943396	0.708372	0.859318
	Activation curve	-20	0.887673	0.941652	0.924244	0.892627	0.915865	0.916948	0.884418	0.945924	0.879353	1	0.975065	0.816097	0.97683	0.98397	0.997284	0.860372	0.953908	0.955333	0.942606	0.839227	0.906707	1	0.929378	0.877267	0.902086	0.891364	0.847868	0.979854	0.999999	0.862787	0.908526	0.789464	0.947426	0.947075	0.991216	0.96122	1	1	0.996817	0.837791	0.871243	0.993484	0.995115	0.917881	0.934209
	Activation curve	-15	0.943668	0.989383	0.950809	0.96495	0.966556	0.974303	0.938109	0.993957	0.960667	1	1	0.879193	0.988909	0.998032	0.999996	0.928329	0.997229	0.997307	0.988709	0.924379	0.951812	1	0.978059	0.958145	0.973582	0.973622	0.937444	1	1	0.944483	0.973078	0.883865	0.986362	1	0.987806	1	1	1	1	0.911387	0.944652	0.997233	1	0.975426	0.989251
	Activation curve	-10	1	1	0.986488	1	0.999999	1	0.985592	0.999999	0.996594	1	1	0.959613	1	1	1	0.999999	1	1	0.97866	0.968086	1	1	1	0.985063	0.999999	0.999328	1	1	1	1	1	0.956146	0.999999	1	1	1	1	1	1	0.989516	0.997177	1	1	0.987238	0.99577
	Activation curve	-5	1	1	1	1	1	1	0.999999	1	1	1	1	0.98411	1	1	1	1	1	1	1	0.999999	1	1	1	0.999999	1	1	1	1	1	1	1	0.992444	1	1	1	1	1	1	1	1	1	1	1	1	0.999999
	Activation curve	0	1	1	1	1	1	1	1	1	1	1	1	1	1	1	1	1	1	1	1	1	1	1	1	1	1	1	1	1	1	1	1	0.999999	1	1	1	1	1	1	1	1	1	1	1	1	1
	Activation curve	5	1	1	1	1	1	1	1	1	1	1	1	1	1	1	1	1	1	1	1	1	1	1	1	1	1	1	1	1	1	1	1	1	1	1	1	1	1	1	1	1	1	1	1	1	1
	Activation curve	10	1	1	1	1	1	1	1	1	1	1	1	1	1	1	1	1	1	1	1	1	1	1	1	1	1	1	1	1	1	1	1	1	1	1	1	1	1	1	1	1	1	1	1	1	1
	Activation curve	15	1	1	1	1	1	1	1	1	1	1	1	1	1	1	1	1	1	1	1	1	1	1	1	1	1	1	1	1	1	1	1	1	1	1	1	1	1	1	1	1	1	1	1	1	1
	Activation curve	20	1	1	1	1	1	1	1	1	1	1	1	1	1	1	1	1	1	1	1	1	1	1	1	1	1	1	1	1	1	1	1	1	1	1	1	1	1	1	1	1	1	1	1	1	1
	Activation curve	25	1	1	1	1	1	1	1	1	1	1	1	1	1	1	1	1	1	1	1	1	1	1	1	1	1	1	1	1	1	1	1	1	1	1	1	1	1	1	1	1	1	1	1	1	1
	Inactivation curve	-130	1	1	1	1	1	1	1	1	0.999997	1	1	1	1	1	1	0.999997	0.999999	1						1	1	1	1	1	1	1	1	1	1	1	1	1	1	1	0.999999	1
	Inactivation curve	-125	0.98	1	1	1	1	1	1	1	0.999997	1	1	1	1	0.999999	1	1	0.999999	1						1	1	1	1	1	1	1	1	1	1	1	1	1	1	1	1	1
	Inactivation curve	-120	1	1	1	1	1	1	1	1	0.999997	1	1	0.999998	1	1	1	1	0.999999	1						1	1	1	1	1	1	1	1	1	1	1	1	1	1	1	1	1
	Inactivation curve	-115	1	1	1	0.99	1	1	0.99	1	0.986255	1	1	0.989257	1	1	1	0.999997	0.978785	0.973836						1	1	1	1	1	1	1	1	1	1	1	1	1	1	1	1	1
	Inactivation curve	-110	0.98	1	1	0.99	1	1	1.01	1	0.972711	1	1	0.9772	1	0.999999	1	1	0.967005	0.990493						1	1	1	1	1	1	1	1	1	1	1	1	1	1	1	0.999999	1
	Inactivation curve	-105	1	0.99	0.99	1	0.979342	1	0.97	0.98	0.956722	1	0.987186	1.01275	1	0.970848	1	0.999997	0.950534	0.966215						0.96	0.99	1	1	0.94	1	1	0.99	1	1	0.999937	1	1	1	1	1	0.990093
	Inactivation curve	-100	0.97	0.99	1	0.99	0.972363	1	0.97	0.97	0.943772	1	0.959442	0.936766	1	0.843179	0.953411	0.979005	0.935496	0.956394						0.86	1	1	0.99	0.9	1	1	0.92	0.999997	0.953496	1	0.971261	0.999998	0.994397	1	1	0.98516
	Inactivation curve	-95	0.92	0.96	0.97	0.98	0.933644	0.96	0.95	0.95	0.922266	0.991239	0.945493	0.985723	0.982946	0.740756	0.84132	0.891788	0.908522	0.940208						0.75	0.95	0.99	0.98	0.75	0.99	0.97	0.86	0.980026	0.906556	0.98229	0.911874	0.965466	0.999915	0.992051	1	0.984176
	Inactivation curve	-90	0.83	0.9	0.93	0.93	0.879013	0.9	0.9	0.91	0.891742	0.955274	0.889059	0.951006	0.972515	0.603033	0.676999	0.701601	0.846051	0.82255						0.56	0.93	0.96	0.97	0.61	0.93	0.88	0.79	0.954745	0.792112	0.958613	0.82101	0.890578	0.982707	0.983202	0.98284	0.927701
	Inactivation curve	-85	0.72	0.84	0.91	0.89	0.784786	0.78	0.79	0.85	0.856296	0.910841	0.79517	0.90645	0.962354	0.443218	0.518555	0.492943	0.762601	0.693538						0.46	0.84	0.96	0.92	0.48	0.83	0.83	0.64	0.911592	0.651016	0.939396	0.696666	0.808522	0.960249	0.941647	0.94918	0.910848
	Inactivation curve	-80	0.56	0.75	0.83	0.78	0.614673	0.63	0.6	0.76	0.791382	0.816692	0.688575	0.741839	0.916437	0.308331	0.35665	0.325785	0.706124	0.572461						0.32	0.71	0.9	0.85	0.31	0.68	0.7	0.49	0.807829	0.481453	0.874932	0.569673	0.628218	0.897255	0.893635	0.896125	0.846204
	Inactivation curve	-75	0.41	0.65	0.73	0.68	0.460498	0.45	0.34	0.63	0.736512	0.715196	0.538387	0.600408	0.828134	0.19618	0.221562	0.189286	0.595934	0.392772						0.2	0.58	0.82	0.77	0.18	0.53	0.54	0.38	0.683884	0.337618	0.761091	0.4122	0.44536	0.740045	0.776002	0.82191	0.723461
	Inactivation curve	-70	0.28	0.5	0.62	0.56	0.311304	0.29	0.18	0.5	0.671532	0.598338	0.37464	0.380492	0.644442	0.084027	0.122148	0.0816	0.278525	0.219591						0.1	0.45	0.71	0.63	0.07	0.36	0.35	0.25	0.526099	0.213707	0.61086	0.273824	0.218107	0.55488	0.601318	0.701464	0.570528
	Inactivation curve	-65	0.17	0.3	0.41	0.38	0.218566	0.17	0.08	0.36	0.568827	0.425061	0.204946	0.184654	0.435051	0.0418201	0.0530704	0.0276384	0.0950742	0.1224						0.025	0.32	0.5	0.44	0.04	0.21	0.17	0.11	0.36732	0.116468	0.423961	0.15389	0.10336	0.33219	0.37078	0.523154	0.415691
	Inactivation curve	-60	0.08	0.16	0.22	0.2	0.124567	0.08	0.04	0.23	0.42093	0.28304	0.103509	0.113105	0.214594	0.0192179	0.0313931	0.0149664	0.0629137	0.059212						0.01	0.18	0.29	0.26	0.02	0.11	0.07	0.02	0.21051	0.0670967	0.231881	0.044252	0.04143	0.172452	0.160185	0.31125	0.2623
	Inactivation curve	-55	0.04	0.04	0.06	0.06	0.08483	0.03	0.04	0.1	0.0601234	0.14089	0.0263692	0.0369272	0.073898	0.0107838	0.0267439	0.00868539	0.0482929	0.0552347						0.01	0.08	0.14	0.11	0.02	0.022	0.03	0.01	0.090767	0.0188739	0.08146	0.0154284	0.0284842	0.053082	0.051136	0.14154	0.084193
	Inactivation curve	-50	0.05	0.01	0.02	0.03	0.0544008	0.02	0.02	0.02	0.0450925	0.05091	0.0213551	0.0164158	0.0289766	0.00714001	0.0275827	0.00288759	0.0426114	0.0346494						0.01	0.02	0.03	0.013	0.02	0.015	0.02	0.02	0.0373242	0.00376935	0.0277491	0.00460313	0.0241918	0.0151926	0.0157741	0.04388	0.012927
	Inactivation curve	-45	0.04	0.01	0.01	0.03	0.0425526	0.01	0.02	0.01	0.0320768	0.0188092	0.00832427	0.0567251	0.0209132	0.00246325	0.0135354	0.00112283	0.0442533	0.0254567						0.01	0.01	0.005	0.01	0.01	0.01	0.01	0.01	0.0152333	0.00248464	0.0204107	0.00277368	0.0165992	0.00527977	0.0063498	0.0251189	0.00528007
	Inactivation curve	-40	0.04	0.01	0	0.03	0.0376927	0.01	0.01	0.01	0.0456211	0.0149144	0.00251078	0.0232414	0.00678368	0.00296271	0.0110331	0.00388586	0.0369559	0.0218817						0.01	0	0	0.01	0.01	0.01	0.02	0.01	0.00666747	0.0027781	0.00634302	0.00436707	0.0131898	0.0046867	0.00176981	0.00890755	0.00468697
	Inactivation curve	-35	0.03	0.01	0	0.03	0.0308537	0	0.01	0	0.0396088	0.0151566	0.00299674	0.0307601	0.00291086	0.00565298	0.00944068	0.00525086	0.0409174	0.0182675						0.01	0	0	0.01	0.01	0	0.01	0	0.00356525	0.00183903	0.00188407	0.00519328	0.00691726	0.00286409	0.00261884	0.00677302	0.00286426
	Inactivation curve	-30	0.03	0	0	0.02	0.0252326	0	0.01	0	0.0357767	0.00854493	0.0068304	0.040877	0.00242364	0.00395028	0.00302841	0.00373174	0.0379724	0.0204675						0.01	0	0	0	0	0	0.01	0.01	0.00546362	0.00121298	0.00226088	0.00560638	0.00140968	0.00376093	0.00208072	0.00496688	0.00277746
	Inactivation curve	-25	0.02	0.01	0.01	0.02	0.0278753	0.01	0.01	0.01	0.0373294	0.0108906	0.00674941	0.0458663	0.00313574	0.00505136	0.00887197	0.00445828	0.0395708	0.0159497						0.01	0.01	0	0	0.01	0.01	0.01	0.01	0.0089517	0.00935817	0.00849923	0.00236058	0.0086318	0.0087514	0.0042332	0.00127251	0.00499075
	Inactivation curve	-20	0.02	0.02	0	0.02	0.0304555	0.01	0.01	0.02	0.0418441	0.0146926	0.0022948	0.0364424	0.00216545	0.00763947	0.0100663	0.00422711	0.0397446	0.0194461						0.01	0.01	0.01	0.01	0.01	0.01	0.02	0.02	0.0101092	0.00121298	0.00849923	0.0106226	0.00140968	0.0100894	0.00597909	0.00299655	0.00665434
	Inactivation curve	-15	0.03	0.03	0	0.02	0.03165	0.02	0.01	0.01	0.0478454	0.0200413	0.0068034	0.0408078	0.00204052	0.00505136	0.0163032	0.00970914	0.0410042	0.0174425						0.01	0.01	0.01	0.01	0.01	0.01	0.03	0.02	0.0114983	0.00121298	0.00849923	0.00236058	0.00140968	0.0118795	0.00996116	0.00217558	0.00862532
	Inactivation curve	-10	0.03	0.03	0	0.02	0.0341912	0.02	0.01	0.01	0.0510939	0.0209435	0.00512955	0.034329	0.00227789	0.00763947	0.0163032	0.0209044	0.0416558	0.0169711						0.01	0.02	0.01	0.02	0.01	0.01	0.02	0.02	0.0137362	0.00121298	0.00849923	0.00236058	0.00140968	0.0118795	0.00996116	0.0071835	0.00862532
	Inactivation curve	-5	0.03	0.03	0	0.02	0.03165	0.02	0.01	0.01	0.0478454	0.0200413	0.0068034	0.0408078	0.00204052	0.00505136	0.0163032	0.00970914	0.0410042	0.0174425						0.01	0.01	0.01	0.01	0.01	0.01	0.03	0.02	0.0114983	0.00121298	0.00849923	0.00236058	0.00140968	0.0118795	0.00996116	0.00217558	0.00862532
	Inactivation curve	0	0.03	0.03	0	0.02	0.0341912	0.02	0.01	0.01	0.0510939	0.0209435	0.00512955	0.034329	0.00227789	0.00763947	0.0163032	0.0209044	0.0416558	0.0169711						0.01	0.02	0.01	0.02	0.01	0.01	0.02	0.02	0.0137362	0.00121298	0.00849923	0.00236058	0.00140968	0.0118795	0.00996116	0.0071835	0.00862532

## Sheet: Figure 3
		Figure 3
	Panel D	Conduction velocity (mm/sec)		Conduction velocity (mm/sec)
	CNTR	200	K219T	53.3333
	CNTR	85.7143	K219T	50
	CNTR	175	K219T	57.1429
	CNTR	200	K219T	160
	CNTR	54.1667	K219T	40
	CNTR	75	K219T	84.2105
	CNTR	94.1176	K219T	12.0473
	CNTR	133.333	K219T	20
	CNTR	88.8889	K219T	39.697
	CNTR	106.667	K219T	32.5
	CNTR	84.2105	K219T	54.1667
	CNTR	57.1429	K219T	72.2222
	CNTR	114.286	K219T	35
	CNTR	88.8889	K219T	18.3333
	CNTR	92.3077	K219T	108
	CNTR	43.3333	K219T	22
	CNTR	46.4286	K219T	52.9412
	CNTR	58.3333	K219T	73.3333
	CNTR	120	K219T	81.25
	CNTR	68.75	K219T	18.3333
	CNTR	39.2857	K219T	27.7778
	CNTR	63.1579	K219T	15
	CNTR	44.4444	K219T	30
	CNTR	73.6842	K219T	36.6667
	CNTR	82.3529	K219T	107.7
	CNTR	62.5	K219T	100
	CNTR	50	K219T	27.2727
	CNTR	70.8333	K219T	111
	CNTR	100	K219T	112
	CNTR	85	K219T	90
	CNTR	145.455	K219T	18
	CNTR	219	K219T	25
	CNTR	220	K219T	17.8378
	CNTR	100	K219T	25
	CNTR	72.2222	K219T	34.2105
	CNTR	70.8333	K219T	24.0741
	CNTR	61.5385	K219T	33.3333
	CNTR	80	K219T	56.25
	CNTR	144.444	K219T	46.4286
	CNTR	83.3333	K219T	45
	CNTR	100
	CNTR	70.8333
	CNTR	84.6154
	CNTR	200
	CNTR	42.8571
	CNTR	106.667
	CNTR	50

## Sheet: Figure 4
		Figure 4-B
	Nav1.5 about 250kDa							β actin about 30kDa
	250kDa-
								40kDa-

## Sheet: Figure 7
		Figure 7-B												Figure 7-D
														from 0.0 to 2.5 μm		cntr 1_24	cntr 1_4	cntr 2_8	cntr 2_3	cntr	K219T 1_2	K219T 1_4	K219T 2_38	K219T 3_1	K219T 3_17		from 2.5 to 4.3 μm		cntr 1_24	cntr 1_4	cntr 2_8	cntr 2_3	cntr	K219T 1_2	K219T 1_4	K219T 2_38	K219T 3_1	K219T 3_17		from 4.3 to 7 μm		cntr 1_24	cntr 1_4	cntr 2_8	cntr 2_3	cntr	K219T 1_2	K219T 1_4	K219T 2_38
																1.20241	1.36603	1.58775	1.28317	1.07474	0.886113	0.922445	1.30105	2.12809	0.831114				2.29627	2.25134	2.27245	2.15338	2.23236	2.29222	2.47401	2.23879	2.24618	2.23304				4.37376	4.35307	4.31222	4.30615	/	4.31456	4.43264	4.46546
		LaminA/C about 70kDa														1.26562	1.32066	1.47106	1.29678	0.150821	0.717671	0.842858	1.12818	2.10712	1.20009				2.47553	2.28052	2.30271	2.23506	2.97274	2.17804	2.40359	2.34158	2.15415	2.40836				4.5588	4.49194	4.64907	4.32776	/	4.48416	4.48846	4.43132
																1.17877	1.34717	1.68321	1.34546	0.327104	0.727398	0.775181	1.37167	2.11739	0.111188				2.2323	2.27644	2.23682	2.15276	2.63671	2.23644	2.392	2.42571	2.15175	2.38969				4.74599	4.46599	4.41701	4.3525	/	4.4059	4.35858	4.60358
																1.18256	1.22805	1.41103	1.39464	0.0758702	0.899707	0.906182	1.18185	2.06009	1.6234				2.50612	2.24812	2.38859	2.19836	2.19283	2.15134	2.65702	2.32531	2.21386	2.16198				4.62092	4.62642	4.48352	4.35037	/	4.94126	4.52955	4.47271
																1.04479	1.3991	1.5044	1.56231	0.552343	0.734742	0.814949	1.34055	2.08593	2.01362				2.24188	2.25088	2.51129	2.30806	2.99004	2.44828	2.30766	2.45991	2.16085	2.6654				4.56983	4.3036	4.85084	4.58625	/	4.77924	4.33096	4.54978
																1.02255	1.33679	1.39316	1.11911	0.593367	0.77411	0.788396	1.1124	2.08927	0.676086				2.16713	2.46102	2.59912	2.42419	2.22119	2.44847	2.26582	2.33689	2.15182	3.52672				4.85423	4.63506	4.78139	4.35031	/	4.503	4.49165	4.93885
																1.01361	1.21642	1.51364	1.42394	0.206221	0.725901	0.738673	1.41614	2.11159	0.678829				2.85116	2.37711	2.71641	2.34215	2.8168	2.66666	2.23176	2.44364	2.18947	3.24518				4.456	4.34878	5.07125	4.82868	/	4.75273	4.47846	4.87801
																0.939358	1.24143	1.57625	1.29059	0.554897	0.739996	0.880558	1.12395	2.02316	1.00685				2.16095	2.56372	2.22281	2.2436	2.27028	2.47451	2.59652	2.24219	2.30115	3.35482				4.65205	4.6121	4.55682	4.83879	/	4.62025	4.45797	5.11676
		70kDa-														0.983088	1.18633	1.38143	1.09902	0.63749	0.775776	0.793433	1.04932	2.10282	1.86025				2.4099	2.22271	2.41653	2.54944	2.30924	2.59534	2.54132	2.6772	2.15906	2.52092				5.01586	4.82143	4.80784	4.92774	/	4.37925	4.53699	4.90056
																1.2213	1.37282	1.49665	1.03961	0.760843	0.666549	0.607623	1.02173	2.03359	0.185179				2.17467	2.366	2.92596	2.65864	2.3886	2.57742	2.45321	2.19414	2.19735	2.94328				4.43927	4.39902	4.474	5.04827	/	5.0428	4.3018	4.58456
																1.27741	1.1331	1.42033	1.11185	0.739846	0.797514	0.825833	1.06689	1.96158	0.185179				2.78905	2.44069	2.21441	2.52223	2.58823	2.47348	2.73188	2.72851	2.33823	3.77037				4.77933	4.99238	5.28209	4.36365	/	4.75702	4.64917	4.83382
																1.19229	1.1331	1.55978	1.04874	0.214431	0.864874	1.00107	0.982562	2.12858	0.0765297				2.15029	2.65517	2.89749	2.71829	2.29586	2.17775	2.63349	2.65774	2.18096	2.43871				4.68148	4.68808	4.44336	4.46568	/	5.41553	4.68376	5.3195
																1.16512	1.14376	1.31437	1.19271	0.789749	0.748325	0.644487	1.03704	1.9324	1.07258				2.15135	2.67803	2.97663	2.70687	2.99679	2.20883	3.04933	2.80386	2.25547	3.34502				4.33284	4.80721	4.72494	4.38937	/	5.59769	5.01267	4.30766
		Ezh2 about 98kDa														1.24491	1.2079	1.43318	1.04027	1.1465	0.688281	0.568537	0.997173	1.97483	0.0581741				2.20025	2.73339	3.09413	2.39504	2.35158	2.81865	2.67365	2.44668	2.31146	2.95908				4.70679	5.06791	4.49261	4.36318	/	4.36004	4.81204	4.72722
																1.19402	1.33713	1.33116	1.01819	0.807052	0.655611	0.630157	0.99432	1.89038	0.248625				2.30915	2.26221	2.4101	2.31163	2.37714	2.1632	2.57293	2.77725	2.32316	3.82251				4.84847	5.02903	4.91684	4.38438	/	4.68288	4.70507	5.48604
																1.31748	1.11634	1.49734	1.1027	1.06648	0.754169	0.951389	0.987805	1.89297	0.589403				2.28639	2.31569	2.54843	3.00931	2.72398	2.43984	2.86601	2.64917	2.24601	2.82075				4.35097	5.08134	5.21943	4.53438	/	5.5394	4.81784	5.19074
																1.13001	1.28974	1.54045	1.26419	0.760929	0.882315	0.73825	1.03779	1.95789	1.84724				2.2368	2.72279	3.14036	2.64929	2.83114	3.14623	2.76543	2.1836	2.45114	3.02627				4.30766	5.17826	5.0275	4.70407	/	5.18775	4.34909	5.01321
		98kDa-														1.12188	1.33398	1.34563	1.29007	1.46659	0.660712	0.659397	1.02803	2.00597	0.384746				2.18111	2.82894	2.82919	2.81957	2.41881	2.65429	2.8393	2.93921	2.48951	3.27784				4.49804	4.67764	5.3729	4.64795	/	5.33927	5.29348	5.44267
																1.1252	1.25076	1.3224	1.38907	0.939709	1.00801	0.682493	0.970461	1.87488	1.55338				2.15303	2.86874	3.10429	2.91238	2.27166	2.19273	2.94397	3.03739	2.45072	3.18801				4.48618	4.37288	5.1788	5.2164	/	5.78462	5.06646	4.41332
																1.06228	1.06979	1.31614	1.3696	1.3089	0.760648	0.774111	0.961908	1.90114	1.78441				2.41328	2.41559	2.26549	3.01814	3.26298	2.98322	3.10697	2.64956	2.24026	2.87652				4.50323	4.50782	5.28011	4.95315	/	4.33813	4.91186	5.08753
																0.23774	1.1198	1.36185	1.37881	1.56668	0.885821	0.711528	0.906905	1.8495	1.873				2.47262	2.8572	3.28333	2.91833	2.16048	2.68813	2.68276	2.50351	2.55959	3.03341				4.80209	5.09778	4.40522	4.63565	/	4.75794	5.23883	4.90743
																1.26236	1.16613	1.52316	1.33713	1.54224	1.0482	1.09417	0.911167	2.09058	0.427095				2.51418	2.25314	3.35021	3.06551	2.27989	2.75597	2.83888	2.9979	2.37653	2.53444				4.68023	5.36463	4.7551	4.5101	/	5.62499	4.7813	5.27796
																1.35701	1.06131	1.34813	1.25914	1.10939	1.10201	0.891239	0.971992	1.9006	0.681063				2.56295	2.67504	2.98761	2.29908	2.26642	3.29091	3.55973	3.06852	2.27197	2.58215				4.32891	5.25313	4.59574	5.28268	/	5.1556	5.34978	4.55482
																1.18583	1.10891	1.35481	1.33983	1.56355	1.14274	1.03531	0.966461	1.93507	0.461863				2.57532	2.59695	2.73629	3.20779	3.17309	2.54752	3.38153	2.96402	2.21918	2.97514				4.53593	5.33494	5.10579	4.80279	/	5.94612	5.58814	4.31884
																1.3133	1.15545	1.42015	1.52619	1.74239	0.734742	0.779501	0.996978	1.8666	0.820185				2.40161	3.03259	3.52921	2.92673	2.91528	2.42047	4.07944	3.02474	2.17011	3.46414				5.00368	5.0268	5.26223	5.47455	/	4.71766	5.80416	4.73104
																1.47124	1.3862	1.45198	1.12395	0.721365	0.907993	0.866556	0.905765	1.85772	1.26312				2.37382	2.96516	3.11068	2.62618	2.73081	3.04109	3.95795	2.90029	2.41565	3.9386				4.73903	5.27276	4.33066	5.46024	/	5.05109	5.62499	4.50615
																1.61596	1.1005	1.29397	1.3253	2.14955	1.19121	0.689406	0.983678	2.01188	0.72948				2.52849	2.18754	2.35009	2.80719	2.48947	3.23651	3.17752	2.39536	2.17467	4.19177				4.95555	4.32204	4.49113	5.39758	/	4.91036	5.68902	4.7298
																1.2042	1.05741	1.28335	1.03837	2.13975	1.0223	0.641273	0.914844	1.84824	1.06267				2.497	2.59456	2.84013	3.41963	2.23291	2.17308	3.50624	3.13674	2.16926	2.9017				5.11491	4.89082	4.39125	5.08909	/	4.34109	5.2705	4.6034
																1.40313	1.09485	1.41212	1.29637	0.122337	0.689405	0.987729	1.40471	1.97692	1.15312				2.60394	3.06369	3.62146	3.06686	2.40492	2.77565	3.22309	3.16555	2.4979	3.5765				4.6192	5.59024	4.77754	4.89709	/	5.5744	5.91929	5.166
																1.5228	1.4157	1.41687	1.05463	0.497444	0.852542	0.772512	1.13298	1.82021	1.48491				2.72088	3.13304	2.62226	2.23159	2.30329	3.5038	3.54317	3.34076	2.58169	4.24696				5.21858	5.6541	4.86493	5.39088	/	6.13851	5.75294	4.95456
																1.43642	1.08036	1.47597	1.25236	0.867685	0.768152	0.699817	1.13992	1.86147	1.96983				2.78132	2.67417	2.1719	3.39513	2.44935	3.20226	3.59437	2.61426	2.7671	4.04795				4.40326	5.38283	4.50493	4.49933	/	5.29814	6.04114	4.6762
																1.36488	1.10611	1.35272	1.15612	1.57694	1.33146	0.950245	1.46155	1.87624	0.345934				2.80385	3.0053	3.46569	2.47636	2.35558	2.41288	3.71023	2.78725	2.27776	4.1579				4.89354	5.82659	4.99245	5.59309	/	5.99871	6.06416	5.13349
																1.52771	1.04265	1.57943	1.33769	1.57358	1.35987	1.01108	1.28165	1.91642	0.656669				2.57675	3.0933	3.716	2.9876	2.74668	3.1456	3.89666	3.33747	2.52276	3.03606				4.66294	5.72464	4.35611	5.78615	/	5.43572	5.65583	4.92613
																1.39963	1.17659	1.52824	1.35933	0.452685	1.29628	1.30038	1.16223	1.84306	0.440493				2.59184	3.2	3.02498	2.79539	2.25778	3.87112	2.31007	3.45197	2.68458	4.20062				4.38668	5.89792	4.50243	4.93765	/	5.0978	5.05438	4.46147
																1.43011	1.14093	1.64401	1.24491	0.785496	0.900044	0.660713	1.24476	1.86729	1.49371				2.82499	2.91456	2.28354	3.50178	2.60798	2.57274	2.48955	3.49047	2.80406	2.69799				4.82525	4.95686	4.85099	4.3782	/	5.93974	6.3298	4.57922
																1.5363	1.06689	1.57731	1.22652	0.507546	0.897695	0.856472	1.25415	2.13577	0.330653				2.80158	2.81898	2.48626	3.47432	3.04379	3.61968	2.38445	3.54837	2.85168	3.52675				5.02111	5.8795	5.07842	5.16462	/	4.74124	4.98436	5.01346
																1.48606	1.0557	1.49665	1.24344	0.834197	1.15354	1.05107	1.40783	2.10675	1.67509				2.94093	2.26549	3.3207	2.16963	2.59825	2.75163	2.50347	3.51318	2.4453	2.90468				4.32275	4.59459	4.31371	4.66145	/	5.73048	6.12884	4.95579
																1.44949	1.15723	1.52503	0.891974	1.61363	1.49519	1.13495	1.24558	1.97888	1.18338				3.04003	3.32469	3.95177	3.69332	2.76785	3.03588	2.56197	2.50993	2.22093	3.17622				4.74121	5.8217	4.54155	5.61029	/	4.33895	5.35176	4.63907
																1.62168	1.35859	1.4772	1.54714	1.91098	0.788394	0.715871	1.60119	1.89079	2.08584				2.78727	3.07127	2.92744	3.45008	2.53125	3.39387	2.66103	3.46742	2.8373	4.21443				5.03532	5.93058	4.98708	5.78771	/	5.15002	6.05303	4.36864
																1.54318	1.28553	1.50902	1.30173	1.95711	1.11088	0.729097	1.55621	1.96618	2.0878				2.59136	3.4363	3.8494	2.38488	2.57208	3.58166	2.26047	3.537	2.96917	4.29347				4.89371	5.5629	4.49483	4.38604	/	5.33582	6.17726	4.60164
																1.52618	1.28573	1.46085	1.20611	1.24623	1.511	1.02755	1.35987	1.91535	1.27539				2.9849	3.0343	3.16353	2.50797	2.47003	4.0887	2.68192	2.74834	2.45857	3.46467				4.44456	4.46135	5.11548	5.19618	/	5.55382	5.98548	4.48488
																1.58123	1.3106	1.36847	1.10041	1.82641	1.30482	0.82733	1.21354	2.08015	0.437678				2.4749	2.62226	2.46257	3.72445	2.79238	3.99739	2.59213	3.58695	2.32623	3.66832				4.75349	4.78912	4.64663	4.92036	/	6.26613	5.86722	4.36156
																1.70097	1.24636	1.42069	1.21826	0.675231	0.850197	0.714788	1.47231	1.92275	0.222237				2.46924	2.86908	3.63639	3.35012	2.62343	3.03316	2.92034	3.52024	2.68963	4.00971				4.48537	6.18969	4.43863	5.02059	/	4.61201	5.52425	5.18475
																1.87469	1.30329	1.38442	1.24076	0.305372	0.938267	0.937993	1.37056	2.01868	0.210965				2.62454	3.33245	3.51505	3.66806	2.73326	3.97081	2.77883	3.68571	2.18907	2.35676				4.86446	4.38493	4.79182	4.4975	/	5.55647	5.67183	4.4049
																1.68464	1.2102	1.4312	0.945934	1.56843	0.908906	0.800356	1.25785	1.94677	1.69465				2.73619	2.16991	3.19327	3.87706	2.47508	3.71537	2.90381	3.73617	2.34775	3.52376				4.38849	4.32796	4.47292	5.27407	/	6.10493	5.57933	4.55383
																1.71503	1.22652	1.48643	1.09004	1.47292	1.52207	0.660713	1.26283	2.12245	1.00238				2.52923	2.29988	3.99479	3.03529	2.44399	2.28037	2.50994	3.8368	3.17269	2.48946				4.66317	4.62072	4.74867	4.82496	/	5.88188	5.58011	4.69349
																2.02401	1.27585	1.32766	1.21443	0.771086	0.819572	0.73825	1.62879	1.84656	0.439088				2.81109	3.56642	2.81014	3.36435	2.98302	2.74373	3.03699	2.29098	3.26258	3.74033				4.45612	4.32163	4.91324	4.45886	/	4.31669	5.52504	4.71036
																1.86729	1.2324	1.62632	0.900045	0.493397	1.25559	1.47723	1.15264	1.95313	0.426229				2.97582	2.51477	4.28152	3.6964	2.86834	3.24509	3.13054	3.90274	2.92408	4.15804				4.31608	4.66322	4.5551	5.0487	/	6.25771	5.55278	4.80685
																1.86452	1.20356	1.3441	1.26608	1.72403	1.70183	0.891924	1.79064	1.90114	0.305995				2.2361	3.28161	2.52318	4.02499	2.62085	3.92159	3.07933	3.11192	2.67915	2.76113				4.88761	4.52156	5.06928	5.39548	/	5.52375	5.26319	4.68716
																1.93396	1.33928	1.61302	1.21531	1.20524	0.968596	1.14455	1.22877	1.97614	0.75472				2.26729	3.23436	2.68993	2.76043	3.1257	4.18907	3.08575	3.96324	2.29853	2.64582				4.70569	4.83619	4.91359	4.90912	/	4.72929	5.28056	5.4408
																2.00876	1.22757	1.37111	1.11185	1.04456	1.03036	0.664999	1.31349	2.04309	0.115215				2.63173	2.44415	3.49227	4.05464	2.86024	4.14694	2.15641	3.92399	2.5696	2.71665				4.54238	4.47013	5.07754	5.27617	/	5.12624	5.0088	4.58805
																1.3148	1.22082	1.38889	1.02684	0.168829	0.813881	1.71252	1.4687	1.88956	0.397391				2.76122	3.48941	2.96531	3.01274	2.72009	3.71077	2.62058	4.08731	2.90129	2.23926				4.56091	4.64352	4.98995	4.5879	/	5.29125	4.83149	5.05361
																0.754896	1.30749	1.50265	1.3178	0.205714	1.86919	1.66434	1.71829	1.9253	0.469104				2.57992	2.27553	3.69025	3.62813	2.67041	2.57454	3.01	4.03756	2.79372	3.46892				4.38501	4.80399	4.80275	4.32072	/	5.85088	4.94332	5.05958
																0.753869	1.24387	1.45251	1.20633	0.312821	1.94595	0.791991	1.62498	1.91427	0.250975				2.77505	2.97097	2.41353	3.13342	2.4982	3.22954	3.35715	2.87329	2.42981	3.48589				4.47724	5.05903	4.70262	4.73724	/	6.39459	4.85075	4.69423
																0.274442	1.29875	1.37167	1.27254	0.758702	1.19039	1.61743	1.57667	2.13459	0.402031				2.91853	3.78262	4.09976	3.91676	2.16219	2.40762	2.95729	2.20118	2.35951	3.71201				4.39543	5.13076	4.87152	4.3597	/	4.55301	4.71549	4.9619
																1.02554	1.21552	1.28275	1.07404	0.882797	0.822718	0.710075	1.37966	2.11709	2.08887				2.31068	2.82087	3.2907	2.44022	2.31498	4.0187	2.67474	4.18944	2.55012	3.82737				4.5287	4.49692	4.32213	4.57432	/	4.62459	4.76328	4.91167
																0.221164	1.26569	1.33407	1.35536	1.83003	0.835489	1.01236	1.71408	2.00379	1.66509				2.53577	2.44745	2.59732	2.67258	2.27158	2.75912	3.43592	3.18387	2.69575	3.67933					4.38126	4.70431	4.59628	/	4.75342	4.47546	4.6248
																0.710669	1.23992	1.44324	1.28827	1.47313	1.75282	0.688282	1.42442	1.93466	1.0054				2.81664	3.23976	3.93283	2.84411	2.92884	3.07401	3.50897	2.70142	3.22673	3.60208					4.85041	4.6657	4.341	/	4.66393	4.37909	4.72309
																0.814949	1.18654	1.33019	1.3212	0.499544	1.05147	1.54815	1.90951	1.95591	1.38412				2.4767	3.45699	2.30459	3.3273	2.4849	3.96318	3.50496	3.74333	3.49743	2.55006					5.38903	4.38298	4.37606	/	4.88842	4.44219	4.72228
																1.24353	1.3017	1.47422	1.21974	0.0758702	1.20161	0.722768	1.17395	1.93507	1.99053				2.57387	3.68887	3.11616	2.35743	2.37607	2.69558	3.52113	4.04751	3.54234	3.6709					5.38423	4.51212	4.64128	/	5.02989	4.43872	4.4668
																0.689986	1.26145	1.41523	1.00805	1.51047	1.9345	0.813161	0.985187	1.95511	1.18755				2.31188	2.22839	2.52962	2.17922	2.38008	3.15625	3.69633	2.25267	2.98888	2.97821					4.4166	4.62959	4.38491	/	4.94272	4.33234	4.3221
																0.693019	1.28857	1.41851	1.04479	0.31271	1.90213	1.79571	1.99684	1.9485	1.30992				2.26218	2.75145	2.91338	3.18768	2.33429	3.57066	3.52388	3.08692	2.76956	2.75862					5.28062	4.43546	4.87892	/	4.58637	4.44364	4.49099
																1.02426	1.29474	1.3263	1.01138	1.77703	0.802375	1.91689	1.54397	1.99798	0.522393				2.32468	4.02726	4.24047	3.55893	2.53547	4.24862	3.69856	3.48782	3.60277	3.87139					5.68952	4.48346	5.12838	/	4.42703	4.78338	4.43416
																0.965861	1.39752	1.35987	1.06941	0.224449	0.832702	1.93299	1.93584	2.0157	0.111188				2.23372	2.96784	4.09364	2.51147	2.68349	2.22812	2.4607	2.70686	2.22878	3.15977					4.98568	4.46367	4.453	/	5.23578	4.91264	4.59002
																0.934698	1.24429	1.33928	0.909181	1.02469	1.40014	1.19554	1.8063	2.01009	0.252907				2.52276	4.02405	3.11756	3.86766	2.45403	2.93897	2.63073	4.29613	3.91491	2.63358					4.81761	4.46014	4.58107	/	4.87357	4.94941	4.80063
																0.960026	1.30468	1.47264	1.0879	0.973408	1.53551	0.829267	1.92795	1.9777	0.462117				2.40702	3.73479	3.84248	4.19195	2.81206	4.14112	3.92758	2.22905	2.53091	3.28635					5.52919	4.57488	5.17465	/	5.18093	5.18755	4.3097
																1.28009	1.23245	1.34228	1.41939	1.30345	1.67021	1.01846	1.73505	1.98201	0.898314				2.5929	4.11456	2.60298	3.58322	2.2195	2.8301	4.05366	2.53664	3.40045	2.87288					4.40466	4.8464	4.99408	/	4.8102	5.24936	4.4473
																0.965416	1.12188	1.25724	1.15688	2.0697	1.16474	0.787084	1.65771	2.11038	0.0497249				2.23984	3.17527	3.3609	3.84113	2.3914	3.49189	4.15494	3.01822	3.1968	2.56978					5.91366	4.59986	4.49491	/	5.23835	5.57476	4.55228
																0.884998	1.24568	1.24069	1.34309	2.04556	2.109	1.7213	0.97438	2.08266	0.305995				2.75625	3.98503	2.21907	2.87078	2.30957	3.73802	4.22325	3.98475	2.70149	2.29453					5.26175	5.12974	4.40907	/	5.42398	5.76254	5.29811
																0.99224	1.16778	1.32582	1.15268	1.35006	0.877993	1.88035	1.08356	2.01942	0.633871				2.47964	2.35221	2.90984	3.12442	3.23507	2.67355	3.07075	2.36517	2.99578	3.71					5.85704	4.63258	5.52419	/	5.07761	5.19406	4.30227
																0.896307	1.09107	1.50388	0.888783	1.73284	1.87133	1.17554	1.88467	2.00842	2.11228				2.38351	3.34372	4.28193	2.38853	2.81806	2.37179	3.51917	3.06591	2.34697	3.20056					5.71334	4.75303	5.06728	/	4.74896	5.99946	4.31421
																0.809107	1.22982	1.42396	1.02199	2.13485	1.01827	1.24298	1.30836	1.92638	1.67079				2.30619	2.74743	3.64653	4.0753	2.89055	3.24063	4.20065	4.21309	3.03749	2.65108					5.58874	5.02867	4.84423	/	5.26852	4.73855	4.38416
																1.11048	1.13821	1.4944	1.30624	1.30214	1.55998	0.976837	1.55751	1.86756	0.248625				2.84669	2.51849	3.18939	2.19492	2.55282	4.26064	3.20853	3.91907	3.22744	2.26479					4.86073	5.05367	4.61837	/	5.50734	5.06811	4.72571
																0.847459	1.12922	1.40974	1.53528	2.03806	1.76991	0.951389	1.97892	1.86618	1.23401				2.24111	2.65624	2.71545	3.28944	3.06462	3.76088	2.50256	3.45105	3.4159	4.04929					4.31671	4.45029	5.31975	/	5.57816	6.21346	4.3571
																1.0318	1.19661	1.42106	1.28659	1.46075	0.967287	1.14347	1.0318	1.8439	0.0912653				2.29519	3.55225	2.91365	4.08644	2.85731	2.75532	2.17412	2.76081	4.01007	3.86412					6.15507	4.39485	5.5298	/	4.80314	6.20077	4.35488
																1.02778	1.14522	1.3682	1.2079	1.69154	1.89724	0.974719	2.13783	1.94943	0.120461				2.54055	3.67461	2.54204	2.82093	2.37288	2.9676	2.2096	4.11202	3.91081	2.55577					5.20009	4.68299	5.04792	/	4.48787	6.06931	4.96821
																0.928043	1.14792	1.55704	1.37801	1.88273	0.875342	2.06269	2.00466	2.00533	0.743342				2.28278	4.23238	2.29786	3.08481	2.70625	3.47298	2.36792	2.37152	2.18312	2.25954					5.41268	4.6057	5.29151	/	5.69201	4.92845	4.72544
																0.964053	1.12543	1.59255	1.54617	1.71314	0.891422	1.11534	1.9087	2.08704	1.72422				2.52085	2.2931	4.00312	3.7711	2.19846	4.05491	2.60048	2.85752	2.61522	2.23967					5.93835	4.62026	4.67085	/	5.06547	5.87721
																0.939384	1.29128	1.84052	0.96372	1.73451	1.42066	1.0656	1.41532	2.09593	1.11019				2.77409	3.07477	2.83821	3.92342	2.73207	2.18278	3.16036	3.83972	3.73938	2.53554					5.7041	4.96568	4.81932	/	4.49425	5.54669
																0.971525	1.22982	1.28977	1.00388	1.33703	1.32821	1.18959	0.989373	1.89229	2.12016				2.92464	3.95615	3.73636	2.28637	2.23275	3.27688	3.16859	3.13672	2.46578	3.22391					4.82576	4.61427	5.63743	/	4.88467	4.64119
																1.06414	1.2112	1.33116	1.21804	1.31097	1.87037	1.07453	1.87677	2.09736	0.195608				2.3846	4.2171	3.90197	4.25524	2.17079	2.90285	2.90285	3.50098	2.88054	2.49236					6.29006	4.79777	5.42393	/	5.21485	5.07926
																0.914588	1.21461	1.59003	0.958141	1.06441	1.19818	1.55348	1.03004	1.82361	1.88002				2.41794	3.43989	3.12922	2.19591	2.25201	4.09641	3.43999	4.25293	4.29577	2.71359					5.64285	4.33181	4.93639	/	5.58146	5.33663
																0.831771	1.26379	1.53499	1.36899	1.2911	1.72074	1.23991	1.2527	1.95248	1.27307				2.54694	4.13434	2.39555	2.37705	2.43223	2.49287	3.49108	4.02903	3.43468	2.88935					6.39657	4.39789	5.52414	/	5.93663	5.6217
																1.1953	1.26297	1.51943	1.41591	0.915448	1.31158	1.30149	1.15307	1.77481	1.97672				2.33281	4.22071	2.25162	2.26845	2.32365	3.83238	2.32382	3.12682	2.39501	2.83662					4.33376	4.35443	4.32053	/	4.57445	5.48802
																1.11048	1.29926	1.29537	1.14549	0.391213	0.821775	1.07701	1.06457	1.76254	1.00242				2.676	3.27063	4.22479	2.57736	2.61988	3.57911	3.54427	2.39493	3.89513	2.61015					5.78674	4.56302	4.45433	/	5.54134	5.27393
																0.950045	1.1307	1.34563	1.22328	1.02811	2.03046	1.46434	1.73593	1.95842	1.32533				2.19135	3.68472	2.71351	2.36346	2.3756	3.75098	3.02364	2.22696	3.53612	2.43285					4.42884	4.68645	5.28248	/	5.24763	5.2183
																0.992848	1.21035	1.38143	1.74991	0.622913	0.734742	1.05936	1.90427	1.77655	0.724549				2.70528	2.90248	3.40927	2.74663	2.95908	3.45348	3.98853	2.80728	2.92785	2.62965					6.23704	4.80358	5.15364	/	5.92933	4.69793
																1.20332	1.16001	1.69002	1.01419	0.125855	0.776844	1.08037	2.1052	1.92276	1.92379				2.67677	2.31959	3.5784	2.6409	2.51371	2.37499	2.77344	3.44768	2.73437	2.37653					4.90271	4.45508	4.80789	/	5.07469	5.03706
																0.868529	1.12612	1.65497	1.47575	1.4116	0.739371	1.20083	1.03704	2.05419	1.52656				2.16276	4.00963	2.61216	2.83692	2.20873	3.55557	4.16443	3.97229	3.78189	2.32212					6.17223	4.3203	5.13648	/	4.89623	4.98777
																1.39621	1.21013	1.29617	0.983876	0.957471	0.627069	0.966219	1.48999	1.87266	1.26028				2.45798	3.1535	2.41006	2.57003	2.93087	2.62371	3.94818	3.10194	3.87252	2.76918					5.28051	4.50929	5.11935	/	4.55975	4.46888
																0.839498	1.1494	1.51824	1.73582	1.63094	0.66969	1.15211	1.38003	1.82347	0.953328				2.79718	3.49175	3.12035	2.31811	2.54751	2.18526	3.63825	2.29737	2.53868	2.85793					4.38174	4.7053	4.40841	/	4.33817	4.8629
																1.44891	1.10167	1.62632	1.10737	0.934796	0.678835	1.05963	0.974645	1.76488	0.919271				2.22201	2.54227	4.24278	2.9401	2.19763	3.15476	2.19416	2.38978	3.42421	2.83763					5.8629	4.67194	4.98211	/	5.44999	4.71697
																0.961932	1.23392	1.37525	0.964053	0.423834	0.733056	0.856554	1.85183	1.80024	1.58231				2.16693	3.7886	3.47222	2.92356	2.64982	3.35972	2.71256	2.28508	2.31956	2.4166					4.83178	4.39633	4.82071	/	6.15099	4.69265
																1.30408	1.19759	1.41118	1.54968	1.5775	0.666162	0.978613	0.980984	1.77131	1.24023				2.75222	2.30249	2.74107	2.61555	2.47061	3.969	2.58053	2.27148	2.81001	2.32799					6.08155	4.47399	4.77728	/	5.83063	4.44152
																1.069	1.07749	1.67775	1.39718	1.41215	0.524339	0.940859	1.28023	1.83153	0.776519				2.37755	3.50417	2.34885	3.10459	2.61087	2.8945	3.21638	2.40802	2.1919	2.32705					5.54941	4.80249	4.50455	/	6.12678	4.41919
																1.28653	1.32301	1.78095	1.23922	1.17841	0.500138	0.958143	1.10714	2.04057	1.40354				2.20163	2.7806	3.67663	3.19641	2.51948	4.28689	2.60941	2.56818	3.89453	2.42202					4.50998	4.7543	4.64317	/	4.69168	4.4248
																1.11211	1.14196	1.32552	0.9171	0.778516	0.623352	0.865552	0.999501	1.76898	0.526396				2.34591	3.01302	2.57221	2.22686	2.43821	3.71277	3.55092	2.44115	2.39558	2.42839					4.99012	4.53165	4.63315	/	5.28167	4.63927
																0.982125	1.10026	1.8633	1.14549	0.139898	0.660712	1.28969	1.72474	2.01457	1.05494				2.86168	3.2712	3.99496	3.21092	2.30771	2.35314	2.15198	2.3608	3.18514	2.56239					5.89455	4.94412	4.57345	/	4.88192	4.74484
																1.04506	1.0424	1.29656	1.0735	0.615476	0.773846	0.875343	1.22143	1.84095	0.898314				2.33133	3.78976	3.1114	3.18534	2.55306	2.61671	3.13439	2.73767	3.48721	3.18219					5.94285	4.97536	4.48075	/	5.11757	4.78198
																1.60115	1.32515	1.79165	1.1151	0.25171	0.738249	0.93247	1.43399	1.76781	0.157244				2.61782	4.13745	2.21717	2.21126	2.38792	3.38607	3.59372	2.9849	2.16475	2.62767					5.23522	4.68381	4.30898	/	6.34024	4.7904
																1.70592	1.09414	1.30114	1.03629	0.135721	0.757317	0.862673	0.996978	1.79218	1.06267				2.52389	2.15845	3.34586	3.05311	2.70438	3.59846	2.38546	2.9312	2.59821	2.73169					5.8385	4.89663	4.52844	/	6.09136	4.66926
																1.09195	1.10728	1.28794	1.80583	0.558001	0.648083	1.19683	1.73697	1.96552	1.89785				2.42271	4.01221	2.17578	3.43995	2.66328	2.68597	3.35689	2.54048	2.94828	2.69588					4.32356	4.64099	4.99489	/	5.66811	4.86292
																1.387	1.40701	1.88603	1.72911	0.649527	0.660321	0.949758	1.90463	1.85172	1.36757				2.52501	2.78394	2.32064	2.5289	3.20446	2.87085	3.02523	2.33981	4.15958	3.09098					4.9782		4.69818	/	5.90768	4.87141
																1.7599	1.23392	1.28954	1.10082	0.301643	0.644135	0.926914	0.902624	1.71347	1.33424				2.33	3.85317	3.18263	2.70286	3.17449	2.49339	3.18273	3.23694	3.58287	3.26063					5.52812		4.86724	/	4.68763	4.69452
																1.19818	1.04537	1.34005	1.96683	0.463313	0.744939	0.827102	0.971791	2.06684	0.759618				3.19367	2.41857	2.84963	2.89676	3.38116	3.99361	3.16069	2.81222	3.20747	2.98116					4.73862		4.37223	/	4.43575	4.95458
																1.77424	1.08466	1.34541	0.891105	0.424407	0.931637	0.754388	1.02482	1.95627	0.276044				3.10644	2.59923	3.57542	3.43687	2.4398	3.85668	3.68613	2.51103	2.41769	3.30955					5.36481		4.74151	/	5.20942	4.78686
																1.40898	1.06228	1.54655	1.73983	0.665875	0.728107	1.05147	1.4201	1.83403	0.329345				2.66979	2.96986	3.8619	2.31722	3.13055	2.67981	4.24477	2.33096	2.59851	2.63653					5.64454		4.33418	/	6.32826	4.4762
																1.35077	1.19695	1.66493	1.13137	0.604832	0.790002	1.14905	1.66209	1.71708	1.0501				2.69319	3.14168	2.67034	3.07309	2.79001	3.27147	4.09767	3.27817	3.96246	4.24803					4.78408		4.36161	/	6.19311	5.12118
																2.04005	1.33409	1.92117	1.35838	0.706441	0.787342	1.02433	0.9171	1.70015	0.289383				2.70545	3.48489	2.28785	3.39332	3.29895	2.97676	3.71773	2.8308	2.75716	3.64856					4.37286		5.1606	/	5.72167	4.70945
																1.40825	1.15991	1.47877	1.72432	2.0725	0.745255	0.983679	1.21889	1.79776	0.63635				3.12641	3.69873	2.21769	3.6562	3.12125	3.6358	2.2442	2.46012	3.74265	4.25383					5.49749		5.29845	/	5.902	5.18213
																1.5054	1.17781	2.01973	1.86077	0.452685	0.711572	0.932763	2.06197	1.70076	1.79835				2.64364	3.91276	2.33346	3.60327	3.06167	2.53459	2.62193	3.51898	2.37632	2.55006					5.21344		5.61278	/	4.59139	5.25468
																1.82476	1.41561	1.23072	1.26766	1.72459	0.783107	0.978174	0.90719	1.74172	0.842127				3.52106	3.13765	2.45996	2.60625	2.85382	3.23551	3.29295	3.05435	3.37837	2.85359					4.98968		5.58969	/	6.28814	5.26005
																1.59923	1.2197	1.2722	1.66752	1.2673	0.727367	1.15516	2.03879	2.13116	1.03169				2.82398	3.54171	2.20491	2.25715	2.78503	2.70599	3.93897	3.4328	2.53879	3.06415					4.6068		5.03141	/	5.04384	5.17232
																1.59971	1.1551	1.42396	0.926904	1.29905	0.950278	0.782147	0.972257	1.74409	1.03992				3.00613	2.62435	2.62287	2.50004	2.71479	2.65482	2.53397	2.64087	2.31298	3.25528					5.47121		4.60469	/	5.4825	5.32941
																1.80969	1.22982	2.0985	0.898896	1.48081	0.768488	0.631795	1.11995	1.87304	0.658691				3.3724	2.87027	2.66942	3.85247	2.72918	3.85508	3.47616	3.75612	3.01703	3.97979					4.41553		4.4483	/	5.93512	5.26544
																1.68556	1.17395	1.33404	0.970396	1.17816	0.795244	0.918815	0.955712	1.96194	0.897772				3.52143	3.31075	2.62857	2.89676	2.96991	2.5414	2.9784	2.84727	2.83657	4.11448					5.31428		4.68891	/	4.4724	5.30527
																1.67927	1.13833	1.28553	2.06021	1.31403	1.18604	0.597335	1.53612	1.81876	0.760999				3.05767	4.15042	2.55519	2.84766	2.3707	3.04266	2.67903	3.45462	3.9944	3.25024					4.81977		4.98436	/	4.82464	5.15912
																2.0676	1.07749	2.06187	1.97718	1.73337	1.13937	1.12267	1.0223	1.8592	1.90695				2.91365	3.85618	2.33152	3.70583	3.08987	2.30769	2.22473	3.05435	3.67707	3.72729					4.96763		5.51621	/	5.40207	4.66299
																1.80025	1.1608	1.58612	1.06359	1.8695	0.9451	0.894026	1.32235	1.87208	1.59641				3.10644	3.61497	2.85547	3.01763	3.04993	3.70085	3.45228	2.48917	2.25524	4.054					5.0396		5.18355	/	6.22067	5.32529
																1.97876	1.06155	1.20335	1.69852	1.3688	0.828037	0.903509	1.22122	1.91031	1.65321				3.1893	2.57216	2.25391	3.39272	2.63369	2.72111	2.60751	3.73212	2.78571	4.01404					5.16167		5.03236	/	5.66584	5.5275
																1.75271	1.20383	1.73942	1.9688	0.988026	0.919335	0.861964	1.9344	1.87083	1.1134				3.58942	2.74282	2.41809	3.96421	2.34666	3.93471	3.06277	3.98803	3.36607	2.75012					4.53622		5.08498	/	4.71664	5.58788
																1.90318	1.30323	1.46946	1.38433	0.986794	0.852321	0.837941	1.23405	2.11755	0.427677				3.28653	3.30325	2.88225	2.70783	2.33507	2.23769	2.77698	2.64725	2.19888	4.09886					5.03026		4.75177	/	5.23922	4.41251
																1.88272	1.10026	1.38252	1.45247	0.878987	0.756293	1.11417	1.58184	2.01595	0.912646				3.84758	4.14046	2.99022	3.55341	2.93345	3.24499	2.29209	2.17226	2.61034	3.77674					4.64907		4.50262	/	4.63037	5.57599
																1.94586	1.22066	1.59422	2.04903	0.139898	0.942603	0.852322	1.03579	1.92369	0.323666				3.44603	2.8673	3.25528	2.49456	2.28363	3.00568	2.82118	3.03691	2.28911	3.10611					4.749		4.68199	/	6.011	5.19379
																2.02316	1.09107	2.01217	0.95436	0.866887	0.791989	0.839499	1.19703	1.96789	0.607527				3.38966	2.58578	3.24814	3.99266	2.54869	3.42504	2.48245	4.00477	3.4713	3.70154					4.8256		5.04318	/	6.24755	5.73239
																2.07645	1.16334	1.24387	1.2001	0.68623	1.2829	0.741962	2.13216	2.09466	0.577536				3.34372	3.18795	2.54262	2.23565	2.56913	2.51855	2.37473	2.87735	4.26745	3.4246					4.61561		4.82491	/	4.975	5.73567
																1.09365	1.35701	1.24387	1.56014	0.234927	1.32742	1.1348	1.47435	1.97575	1.17891				3.42808	3.6347	3.01349	3.38418	2.22319	2.36923	2.6467	4.19723	3.95818	3.9386					4.73326		4.36581	/	4.46397	5.70819
																1.64655	1.26031	1.30863	0.945115	0.819135	1.10765	0.581118	1.34903	2.00804	1.40095				4.02692	3.85357	2.69451	3.13607	2.70724	2.27922	2.20686	2.186	2.35441	2.27303					4.66095		4.76122	/	6.27667	4.98632
																1.70178	1.06228	1.48084	1.697	1.49913	0.836724	1.05196	1.3452	1.87143	0.248625				3.76006	2.18553	3.3533	4.17076	2.97392	2.27117	2.6053	3.56854	3.81881	2.33006					4.67903		5.5744	/	6.00606	5.83393
																2.00513	1.18184	1.74991	0.997432	1.96114	0.806869	0.721696	1.78135	2.0808	1.43327				3.15243	2.28911	2.17625	3.94836		2.81462	2.27917	3.34426	2.64445	3.98008					4.46581		4.89997	/	4.58396	5.99304
																1.09723	1.13707	1.21403	1.92798	0.409736	0.757317	0.724553	1.10252	1.98462	0.188157				3.89508	2.21479	3.47055	3.29447		2.66796	2.50647	2.63993	3.09889	2.39237					4.34818		5.08479	/	5.16932	6.01287
																1.35733	1.34027	1.24761	1.78974	0.139898	1.13733	0.890536	2.01291	2.10388	0.3044				3.78095	2.3279	3.36334	3.84248		3.02239	2.27656	3.93083	2.72588	2.9118					4.3435		4.77679	/	4.76236	6.12935
																1.48282	1.38182	1.6421	1.02426	0.946402	1.46165	0.817997	1.52244	2.11067	0.191414				3.60263	2.41983	2.96738	3.70394		2.86088	2.18864	2.87375	2.94424	2.64855					5.64461		5.30143	/	5.60154	6.16116
																1.81869	1.14647	1.31748	1.00876	0.21313	1.22961	0.819574	1.6814	2.1479	1.55258				4.19706	2.32624	2.60691	3.11947		2.90256	2.5847	4.08497	4.08922	3.04348					5.0512		5.02353	/	6.43134	6.14857
																1.53822	1.32613	1.42665	1.06487	1.82178	0.871794	0.620659	1.79247	2.13314	0.182531				4.02518	2.48587	3.63	2.3986		2.77201	3.0856	2.53553	3.13581	2.93691					5.45432		4.39388	/	5.88071	5.80068
																1.29701	1.14206	1.21212	1.18276	1.85175	1.21994	0.983178	1.13393	1.98722	2.13983				3.77056	2.20673	2.9429	3.533		3.25502	3.05199	2.318	3.73325	2.68324					6.35791		4.83342	/	5.35556	6.02219
																0.347524	1.12726	1.60278	1.44659	0.628427	1.32058	1.15107	1.2482	2.06809	1.90701				3.87607	2.41299	3.58912	2.98614		3.09529	2.2971	3.65467	3.3918	2.49101					4.73143		5.4661	/	4.51247	4.90801
																0.179957	1.33563	1.32977	1.83983	0.875067	1.1893	0.789378	1.50641	2.07617	2.02034				3.34397	2.69866	3.48017	2.80858		2.72759	3.80641	3.24979	3.04904	3.14601					5.98034		4.525	/	5.52674	5.99381
																0.996297	1.36271	1.22757	1.15089	1.0225	1.52954	1.26056	1.92006	2.0235	0.783029				3.02953	2.63631	2.1721	3.74141		2.41342	2.52266	2.88291	2.2102	2.44796					4.44318		4.49979	/	5.11383	5.88208
																1.12602	1.24434	1.464	1.96723	0.695989	1.24716	1.18605	1.42028	2.14533	1.45012				4.20536	2.24939	2.9725	3.96989		3.28659	2.90974	4.26857	2.54427	3.41516					5.98034		4.58137	/	6.0088	6.30548
																1.5474	1.44397	1.88354	1.15307	1.96487	1.23404	1.17817	1.01419	1.9985	1.96769				3.24488	2.68736	3.8628	3.31634		3.18559	3.4592	2.66475	3.97807	2.97212					6.35766		4.39217	/	5.79125	6.30961
																1.9801	1.44326	1.7722	0.97524	0.84992	0.872978	0.89095	1.78265	2.14665	0.800583				3.68291	2.70957	3.37896	4.14443		2.25612	2.60639	2.59831	2.37381	3.28018					5.25257		4.43454	/	4.60809	5.05115
																1.86179	1.52267	2.04866	2.1499	1.28265	0.853834	0.847765	0.992824	2.11828	1.30853				3.09889	2.7361	2.40362	2.81005		2.61664	2.25032	3.86145	3.48775	3.56292					6.10196		4.69188	/	4.9002	6.13855
																0.372628	1.14905	1.24242	0.962176	0.48466	1.10977	0.772511	1.57595	1.87859	0.745573				3.40755	2.5377	2.25928	3.35929		3.41291	3.98157	2.97748	4.1134	2.17416					5.62481		5.04818	/	6.43337	4.68215
																0.0948685	1.18599	1.33868	1.49384	0.922892	1.0443	1.02332	1.02022	1.85285	1.91235				3.85752	2.33247	3.90962	3.68009		3.63039	4.01666	2.33863	3.77747	3.01358					5.20197		5.09136	/	5.31167	4.43258
																1.10334	1.44272	1.2187	1.05482	1.5726	1.00808	0.8768	1.24857	2.13411	1.51279				4.06759	2.76007	3.15451	3.06577		3.52676	3.32741	2.57364	3.14248	3.20812					5.41525		4.97353	/	6.17357	4.74364
																1.03744	1.12612	1.72808	1.64193	1.14618	0.779168	0.780494	1.88706	1.90968	1.36881				2.89589	2.91808	3.36717	4.15638		2.27572	3.90411	3.19723	2.15973	3.18872					5.59456		5.0314	/	5.7177	5.83271
																0.560595	1.15522	1.541	1.40272	1.16025	0.747016	0.700052	1.15106	2.03601	1.57563				3.04712	3.04133	4.10984	3.93197		3.66695	3.49518	2.86277	3.52245	3.70019					5.15625		4.6471	/	4.8009	5.60156
																1.08405	1.28357	1.68816	1.79089	1.88024	1.72358	0.82679	1.47168	1.87818	1.16834				4.26544	3.15636	4.07846	3.88998		3.78585	4.17361	3.5776	3.83319	3.28498					4.74735		5.33528	/	4.99872	5.79577
																1.56457	1.47844	1.26712	2.00661	1.68341	1.32742	1.20372	2.12671	1.8439	2.09924				3.58657	2.92447	2.69805	2.32003		3.43553	4.28981	2.16955	3.0375	3.53513					4.40683		4.67865	/	5.92427	5.20318
																0.317121	1.14364	1.85939	0.898896	2.02263	1.74277	0.851109	1.85535	1.886	1.95571				3.08578	3.09939	2.52171	2.68063		3.10278	4.06594	4.23706	2.45753	2.26249					5.7121		5.17775	/	5.01151	5.63801
																0.241594	1.19327	1.4303	0.898034	1.78164	1.55665	0.923861	1.18603	1.85661	2.14263				3.92584	2.37548	2.2492	3.05769		3.79215	3.94262	3.53746	2.24717	2.25164					5.96644		5.0314	/	6.30654	5.3546
																0.424579	1.15867	1.26242	1.3894	1.99625	1.49987	1.48064	1.01469	1.96224	1.89886				4.2016	2.60082	3.92624	3.53169		2.95554	3.65752	3.00888	2.69683	2.87068					5.39643		4.42627	/	4.40389	5.44316
																0.678882	1.14567	2.11124	1.06195	1.87279	0.869421	1.30593	1.96263	2.04865	1.72603				3.21987	2.5149	4.18923	2.99095		3.99854	3.54099	3.32528	3.4767	2.3537					5.84412		4.84893	/	4.77636	5.51313
																1.03303	1.61534	1.52314	0.962444	1.06667	1.58507	0.80557	1.47698	1.85103	1.1938				3.5666	3.20224	3.04257	3.49017		3.9279	3.83584	3.79262	2.375	3.27509					5.03322		4.46489	/	5.86777	5.54373
																1.30518	1.62188	1.38626	1.62755	0.908983	1.33422	1.15426	0.982364	1.90264	1.62637				3.2163	3.01679	2.39673	2.55478		2.35027	3.2633	2.31725	2.34942	2.18239					4.76933		4.74127	/	5.52731	5.21377
																0.092106	1.68238	1.51415	0.945934	0.726792	1.90926	0.806347	1.26689	1.9324	0.97855				3.47765	3.18185	3.72242	2.34874		3.33676	3.92417	3.65049	2.16737	2.57605					5.66217		5.07591	/	6.28327	4.75169
																0.426657	1.3991	2.05156	1.35171	0.393488	1.7851	0.893142	1.57481	2.07371	0.619505				3.78408	2.24518	3.35272	3.75463		4.17143	3.35577	2.77725	2.20552	2.63672					5.51633		4.34869	/	5.17773	4.35047
																0.772725	1.32524	1.38458	1.55367	1.60221	1.25462	1.15516	2.04713	1.87474	1.79008				4.18145	2.9546	4.00406	4.25633		3.02054	3.66034	3.92151	2.39645	2.2794					5.58881			/	4.38862	4.44085
																0.84855	1.2273	1.50902	1.8222	1.52989	0.852606	1.36423	1.20868	1.96	1.07569				2.26917	3.35652	3.19017	2.86941		4.18052	2.75823	3.38504	2.35327	2.36101					4.68509			/	5.88728	6.31711
																1.0032	1.31203	1.48762	1.69105	1.66879	1.5882	0.983177	1.79809	2.0142	1.40861				2.33104	3.32816	2.68153	3.94699		2.64048	4.08394	4.13289	2.56136	3.02249					5.3446			/	5.38895	5.76298
																1.77567	1.67946	1.83126	1.59598	0.985122	1.11881	1.0256	1.06544	1.90968	1.32936				2.7846	3.48733	3.4714	2.64029		4.21708	3.48741	3.04211	2.32	3.16716					5.48747			/	4.64461	4.68178
																0.0832702	1.15622	1.47632	1.16072	0.972169	1.7952	0.925799	1.10424	1.914	1.05332				3.78944	2.29197	2.21833	3.24645		2.4803	3.79707	2.21712	2.59263	2.20589					5.01018			/	5.54019	4.77378
																0.226927	1.41561	1.67588	1.38995	0.808622	2.11745	1.02157	1.11634	1.96	1.86576				3.38718	3.53125	3.9709	3.77576		3.70478	4.16285	2.47223	2.37044	3.50808					4.85913			/	5.72	4.75867
																0.665329	1.55805	1.59433	2.04208	2.07877	1.49696	1.04713	0.974645	2.1029	1.51956				2.65858	3.56098	3.22647	4.21414		2.305	2.87423	3.90887	2.56902	2.93196					5.39003			/	6.3686	5.1424
																0.780605	1.5208	1.51722	0.967998	0.579739	0.810382	0.877683	1.09234	2.04853	0.307806				3.0505	2.9448	3.04529	3.58201		4.02159	3.5271	3.32002	2.27071	2.43429					4.45474			/	6.01713	5.18039
																0.693346	1.77574	1.59098	1.99784	2.13124	0.965935	1.48657	1.05482	2.02851	0.596491				2.36634	2.1634	4.17799	2.65252		2.64097	2.68276	2.99773	2.71191	3.10952					4.61852			/	4.90863	5.08012
																1.17976	1.82791	1.80741	1.16959	1.77106	1.74606	1.01303	1.08988	2.03804	0.71033				2.73491	3.07756	2.464	2.79835		3.12961	4.04239	2.78255	2.2626	3.83692					5.30483			/	4.63838	5.21142
																0.672978	1.77414	1.54313	1.06414	1.21911	1.41993	1.14889	1.04537	2.10093	0.544652				3.10431	2.65579	3.42134	3.07653		3.5974	4.11273	2.16443	2.82772	2.76113					5.15095			/	4.50386	4.64719
																1.89889	1.26549	1.55053	2.06309	0.973798	1.94202	1.15762	1.05775	2.13169	0.226881				3.47992	3.22444	2.86418	3.36827		2.74003	3.93317	3.83058	2.60377	2.28976					4.95373			/	5.88209	5.49771
																0.339988	1.37648	1.52376	1.80797	1.0466	0.897485	1.21729	1.29698	2.12769	1.06575				3.08014	3.73367	3.87365	3.72834		2.67337	3.54856	3.61268	2.36934	2.46834					4.75165			/	5.71621	4.41182
																0.525533	1.44397	2.11197	1.49246	1.34401	2.13252	1.27968	1.06592	2.04462	0.359668				3.46922	3.44111	2.17542	4.0884		4.03422	3.70431	3.86178	2.80333	2.48054					4.50971			/	5.4416	6.08884
																1.06061	1.40646	1.72689	1.02199	1.44551	0.806229	1.17431	1.20734	2.13084	0.1522				3.67709	3.78971	2.87758	3.79549		2.88846	3.23883	4.2078	2.45173						4.94372			/	5.10105	6.14407
																0.269319	1.20371	1.65973	1.27198	0.630256	2.05321	1.63057	1.22994	2.0752	0.260136				3.95955	2.74681	3.22674	2.48138		2.48886	2.24653	2.40214	2.91674						4.78918			/	6.11067	4.31982
																0.441531	1.8187	1.60804	1.11943	1.42715	1.05539	1.27362	1.51679	2.05921	1.45438				3.88886	2.24173	2.52201	3.54578		3.86813	3.69405	4.03074	2.56136						4.34818			/	6.30826	6.34963
																1.20335	1.46316	2.04336	1.1786	1.82219	0.854137	1.27666	1.36346	2.0285	0.401876				2.52974	3.77905	4.00118	2.82069		4.27027	3.71714	3.3711	2.28794						4.58869			/	4.49703	5.3166
																1.21743	1.14927	1.84911	1.66209	2.12661	2.12439	1.28893	1.07269	1.3051	0.338416				2.61357	3.14582	3.48479	4.06593		3.23215	2.50503	2.16665	3.07552						4.80022			/	5.12423	6.43327
																1.36447	1.87202	2.03043	1.43169	1.57174	1.62406	1.33131	1.61166	0.339988	0.210817				2.80894	3.29973	2.96624	2.31477		3.63416	3.35428	3.52837	3.00261						4.48652			/	5.97414	5.64632
																1.38479	1.36725	1.60536	1.92221	1.04707	1.85674	1.31885	1.17649	1.59425	0.957092				4.12232	3.61704	2.18064	3.08292		2.25597	3.4774	3.96146	2.90885						4.31019			/	6.22834	6.13136
																1.16001	1.96636	1.52025	1.26337	2.06938	1.35496	1.38128	1.37789	1.96359	0.608952				4.15714	2.22391	2.74154	2.16727		3.56376	3.46482	3.67529	2.74777						4.57392			/	4.73787	6.28452
																1.20018	1.65514	1.44553	1.35795	2.11236	0.951132	1.63042	1.32788	1.74089	0.916882				3.62914	3.98054	3.46726	3.86654		3.4858	3.3745	4.11762	2.62078						4.48928			/	5.30835	5.30576
																1.43354	1.86359	1.8502	1.79074	1.48679	0.809107	1.59664	1.82466	1.54481	0.36709				4.13702	2.46148	2.54282	2.73347		2.35632	2.72744	4.19511	2.76697						4.44552			/	5.47618	5.92912
																1.28352	1.21552	2.01625	2.09884	0.383927	1.47716	1.52787	1.66252	0.366337	0.48035				3.58126	2.6898	2.73777	4.24705		2.68866	3.24234	2.71857	2.3616						4.40707			/	6.42361	6.02495
																1.10798	1.17131	1.44928	1.49276	1.99275	1.24719	1.5569	1.60337	0.211616	0.188488				4.10415	4.07114	3.77042	3.43547		3.66177	3.34271	2.98126	2.48189						4.31947			/	5.76265	4.80297
																1.26549	1.62188	1.73881	1.32386	1.72559	0.883564	1.91837	1.06554	0.534364	0.698575				3.07871	3.85699	4.0729	4.03468		2.37835	2.50555	2.50609	2.23865						5.3346			/	5.97126	5.06194
																1.13652	1.76406	1.46417	1.39177	1.24895	2.03614	1.65649	1.70616	1.64527	0.0679743				3.19957	3.14139	3.09709	2.62522		2.1609	4.09098	3.7607	3.39339						4.35537			/	6.25763	5.50587
																1.3212	1.17571	1.5119	1.88353	0.968322	0.883564	1.98436	2.05667	0.766951	0.0581741				3.7527	4.07982	3.37172	3.5355		3.15615	4.21887	3.88839	3.29767						5.1117			/	6.1162	5.72506
																1.43354	2.04667	1.69732	2.1364	1.63746	1.73909	1.90087	1.18641	0.575325	0.0497249				4.27262	4.15284	2.95647	2.36904		2.56568	4.0386	3.60799	3.09628						4.70754			/	4.75186	5.48745
																1.28024	1.51441	1.54363	1.69681	1.92477	1.94133	1.75271	1.89484	0.328897	2.10171				3.96754	4.0585	2.15718	3.11086		3.85427	4.29267	2.5718	2.8048						5.11316			/	5.41821	5.26082
																1.32913	1.64842	1.56181	1.49898	1.95208	1.10395	1.80168	2.05076	0.857578	0.120461				3.90369	3.61247	2.78843	4.06663		3.13497	4.0965	2.8886	2.17593						6.10736			/	5.16675	4.74519
																1.26247	1.68438	1.88929	1.97323	1.85593	0.983875	1.90141	1.27376	1.11744	1.22183				2.21212	2.88646	3.72598	3.85477		4.2324	3.4342	3.94615	3.00355						4.63147			/	5.96223	4.37833
																1.12771	2.11701	2.09909	1.59011	1.60519	1.51171	1.93548	1.76626	1.08337	1.58362				2.92343	3.46306	3.23646	2.65516		2.34484	3.99171	2.34312	2.29639						4.33628			/	4.3865	4.99763
																1.49074	1.23992	1.53103	1.83164	1.8196	0.780493	1.96724	1.02627	0.749862	1.31278				2.19401	2.60493	3.95241	3.27679		4.07573	2.88231	2.83582	3.46002						4.55114			/	5.81875	5.05609
																1.42882	1.28573	1.75237	2.1477	1.06667	0.721847	2.06565	1.9435	0.830654	2.1163				2.42155	4.25259	3.76885	2.9545		3.54641	3.74384	3.61246	3.56356						5.84508			/	4.73924	4.65051
																1.50437	1.93137	1.92178	1.49992	0.578745	0.790497	2.14846	1.16555	1.12536	0.139484				2.28299	3.63516	4.20119	3.40754		3.39277	4.00311	4.29058	2.45521						4.85121			/	5.755	4.64777
																1.48832	1.76574	2.04218	1.90761	0.779756	0.627281	1.26871	2.08126	0.856034	0.681748				3.36524	2.83855	3.6203	2.3956		2.85575	4.09902	3.05976	3.33621						4.79119			/	4.78868	4.58573
																1.57466	1.80745	1.74128	2.1034	0.679486	0.7983	1.54039	2.01808	1.98543	1.04538				3.04244	3.17638	2.56462	3.84289		3.28601	3.52857	4.26674	2.97696						4.72663			/	5.52674	4.44078
																1.48913	1.11077	1.59579	1.67372	0.926735	0.649531	1.97135	1.49276	1.72029	1.34301				3.00581	2.65242	2.23764	3.61646		2.21887	4.12083	4.14435	3.23065						5.35877			/	5.60516	4.35042
																1.33436	1.15455	1.70638	1.40752	1.29182	0.749432	2.12907	1.17811	1.97508	0.760645				3.50328	3.85152	3.0472	2.62454		3.93412	3.89675	3.85427	2.69616						6.04598			/	4.44528	4.44919
																1.52613	1.25591	1.65537	1.84517	0.0479845	0.648879	1.10551	1.01952	1.66695	1.09713				2.64071	3.32264	4.0986	4.13777		2.6673	3.92877	2.44464	3.47603						5.64371			/	5.45442	4.51829
																1.61972	1.23408	1.66796	2.02737	0.800878	0.661493	1.23757	1.00568	1.13473	1.77614				3.07662	4.04626	3.36832	2.48389		4.21281	3.63005	3.97513	2.20447						4.38163			/	5.51844	4.59808
																1.67434	2.04857	1.72953	1.11691	0.559342	0.727323	1.02904	1.65052	1.81485	0.329345				2.70258	3.30867	2.34131	3.40701		3.24329	3.22084	3.33128	2.35239						4.45273			/	5.12838	4.66033
																1.70521	1.95503	1.92231	0.877994	1.04762	0.727323	0.926931	2.10299	0.865065	0.738209				3.06678	2.36193	2.58273	3.92014		2.38979	3.44681	2.79407	3.91201						4.67649			/	4.74863	4.7108
																1.56308	1.59373	2.09018	1.10322	0.655337	0.754169	0.820814	1.36988	0.642737	1.1414				3.76837	3.62572	2.80265	2.20812		3.4894	3.36115	3.1512	2.72816						4.83357			/	5.26169	4.81521
																1.73802	1.30468	1.8353	0.863978	0.958184	0.691276	0.837941	1.17086	0.409988	1.38054				2.51733	2.64891	3.64587	2.98762		2.99359	3.34297	4.04807	3.47641						4.81761			/	5.21443	5.03867
																1.6371	1.46682	1.85712	1.11512	0.722115	0.697228	0.84746	0.938533	0.107623	1.27437				3.28136	3.08014	2.26294	3.09496		3.89139	3.30541	3.37196	3.22794						4.85223			/	5.30597	4.90506
																1.8266	1.70506	1.90002	0.745559	1.34178	0.770096	1.07423	1.79517	0.840227	1.57997				2.3998	2.46435	2.66976	2.74996		3.42154	2.64336	3.72311	3.83642						4.32558			/	5.33321	4.6733
																1.88138	1.95367	2.01057	0.693887	0.698633	0.787342	0.985515	1.0223	1.41106	1.31612				3.0269	4.01253	3.43129	3.57624		2.79727	3.17105	2.38041	2.68762						4.7775			/	5.17885	5.24245
																1.94307	2.06114	1.96275	0.803662	0.214431	0.724476	0.999503	1.75369	1.35676	0.638377				2.36681	2.21429	4.13184	2.32436		3.26116	4.07018	3.3756	3.77856						4.70239			/	5.08715	4.51154
																1.9597	1.04166	1.48782	0.782076	0.468711	0.997191	0.913716	1.2774	0.548616	0.0994499				2.63448	3.53607	3.79695	2.99591		4.21532	3.34458	3.79899	2.82197						5.24165			/	5.0839	4.75818
																1.77244	2.08009	1.17219	0.929686	0.5155	0.734742	1.18969	1.65879	1.77837	0.673707				2.2891	3.83178	3.56398	3.15242		2.43942	3.36475	2.81604	4.0913						5.61586			/	4.61853	5.43426
																1.84279	1.11449	1.41356	1.15894	0.122337	0.751424	1.12831	1.1144	1.81146	0.789319				2.99359	3.13648	2.3135	2.16453		3.79025	3.22171	3.71061	3.61909						4.53827			/	4.30356	5.44485
																1.92808	1.43837	1.6484	0.864655	0.0956061	1.0075	0.990157	1.41167	0.947211	1.08176				2.19418	2.62983	3.13908	2.43336		2.78385	3.53265	3.48314	2.39332						5.82924			/	4.77686	5.56742
																2.06744	1.57794	1.14725	0.864655	0.649527	0.770096	1.08275	0.891105	1.8723	0.638182				2.27903	4.29932	2.28929	2.667		3.17569	3.49133	3.60795	4.02204						5.59611			/	5.03648	4.71602
																1.97654	1.82504	1.5827	0.688281	0.206221	1.15331	1.23548	1.54111	1.13629	0.427677				3.31292	2.56701	3.56456	3.90318		2.27689	4.11629	3.61042	2.30627						5.80607			/	4.87562	5.82144
																2.14534	1.24993	1.18009	0.773108	0.540215	0.660321	0.80557	2.11669	1.426	0.677974				3.85209	3.43876	2.39546	3.74776		3.77229	3.86573	2.94093	2.25635						5.96964			/	4.81461	5.65824
																1.39743	1.12624	1.18686	0.701291	0.411138	0.919301	1.1169	0.977356	1.62246	1.4342				2.71303	3.10337	2.58464	3.99862		2.53128	4.16403	3.18596	2.27801						4.84855			/	4.35169	5.63248
																1.88624	1.61358	1.71143	0.867259	0.278675	1.13912	0.854138	1.34865	1.66231	1.05997				3.30047	3.81496	3.07206	3.04745		2.87674	3.63196	2.40562	2.53308						4.32111			/	4.70284	4.86859
																1.85109	1.71969	1.60248	0.88093	0.1389	0.663832	0.929409	1.15872	1.92469	0.271897				3.14552	2.90761	4.27043	3.41511		4.1792	3.95384	3.42402	2.20693						4.57044			/	4.41807	6.18931
																1.14254	1.47791	1.35135	1.16407	0.101791	0.778103	0.730234	1.10041	1.33856	1.78194				3.08807	2.50829	3.40439	4.03174		3.84411	3.329	2.47546	3.9458						4.71091			/	4.56934	6.01781
																1.27032	1.88724	1.38843	0.91705	1.02307	0.751424	1.05448	1.79132	0.749174	1.45828				3.19583	2.25681	2.93896	2.52585		3.52387	4.00253	3.41847	3.57594						5.09912			/	4.59405	6.03948
																1.35781	1.38238	1.78963	0.682251	0.880247	0.887569	0.997175	1.52244	0.210057	1.18987				3.14092	2.3065	3.85226	3.11086		2.60211	3.10185	2.79823	2.31744						5.38483			/	4.56046	4.66616
																1.52125	1.18828	1.6888	0.807743	0.536527	0.788067	1.16001	0.8441	0.319335	0.234912				2.97983	3.1601	2.2748	2.69023		3.78643	3.47543	3.24571	2.30582						5.51055			/	4.39292	5.05571
																1.87746	1.2079	1.16068	0.88093	0.0339302	1.04648	1.00671	2.04006	1.28433	1.18506				3.41658	3.84107	4.16089	2.15521		3.52944	3.13836	3.21637	2.94161						5.19171			/	4.43997	5.65044
																2.10687	1.27611	1.66865	0.813881	1.10442	0.962933	0.835781	1.54951	1.83027	2.083				3.40368	2.25211	3.55986	2.33556		3.36673	3.88464	2.29181	3.43508						6.10936			/	4.3951	6.41024
																1.96723	2.05608	1.26304	0.736848	0.396792	0.755951	1.06844	1.39202	2.06573	1.81586				3.31179	3.52708	3.17151	3.79522		2.8988	4.20179	2.45346	2.40075						4.90522			/	4.35071	5.55628
																2.02803	1.99073	1.74135	0.956548	1.01339	1.35129	1.01342	1.00936	0.644999	0.0679743				3.44716	2.49942	3.40137	3.13863		3.13927	3.91239	2.95048	2.28016						4.40542			/	6.28293	4.33136
																2.06146	1.40775	1.61269	0.941281	1.03016	0.838864	0.795245	0.846544	1.25161	1.74868				3.45524	3.11856	3.6772	4.05402		4.14146	3.98915	2.76153	3.30885						4.66113			/	4.82871	4.89184
																1.02077	1.36509	1.19855	0.945934	1.30655	1.00909	1.05261	1.10885	0.575312	1.90291				3.01302	2.84013	3.93925	2.42326		2.51733	2.18799	2.41328	4.04905						4.68239			/	6.02994	5.79579
																0.922844	1.52538	1.37759	0.824599	1.31692	0.869403	1.11911	2.0025	0.855651	0.267777				3.29871	2.65417	2.45352	3.86862		3.05711	2.43004	2.91007	2.59274						4.63949			/	5.51601	4.57443
																1.25891	1.70979	1.16512	1.08674	1.42898	0.99432	0.793294	0.90408	1.69122	1.98774				3.66393	2.16451	2.82388	3.40982		3.41081	4.04942	2.90448	2.42046						4.98866			/	5.09459	4.45139
																1.32806	1.37498	1.96016	0.898348	1.16858	1.37689	1.14679	1.64194	0.87247	1.19217				3.56941	3.00528	2.19153	3.5787		4.12947	3.73295	2.6175	2.87132						5.47728			/	5.31145	6.1389
																1.41051	1.55307	1.83874	0.983106	2.1232	0.991979	0.978966	1.16496	0.782028	1.56572				3.71153	3.95972	4.06625	2.98165		3.7818	2.6916	2.84636	3.84328						5.59996			/	4.39182	5.79277
																1.83605	1.63521	1.25627	1.18643	1.68785	1.70005	0.892002	0.973674	1.35676	1.62066				3.80098	2.78901	3.25359	3.23388		2.71415	2.76169	2.67666	2.2945						5.74129			/	4.69584	5.60385
																1.38382	1.9291	1.46958	0.946978	2.04956	1.0323	1.06617	1.04562	1.49506	0.796526				3.77888	3.44649	3.64305	3.9573		2.54167	3.21027	2.69182	3.22153						4.894			/	5.79671	5.56333
																0.914692	1.91674	1.7565	0.932763	1.05167	1.10621	1.15107	1.4252	1.9253	0.911835				2.98762	2.28919	4.18247	2.19227		2.23535	3.23112	2.42022	2.38945						4.74629			/	4.97143	5.35113
																0.785552	2.058	1.32524	0.926068	1.89271	1.32015	1.26379	1.254	0.763587	1.57135				3.92495	3.23162	3.63356	2.41333		2.78978	3.4508	2.52606	3.77884						4.32678			/	6.30575	5.40127
																1.06299	1.86932	1.91147	0.924951	1.02506	1.09791	0.904635	1.10699	1.72305	1.98748				3.95827	2.50922	2.69203	3.26946		3.27168	3.32658	2.48009	3.73346						4.62469			/	4.65269	5.29972
																1.03597	1.50329	2.07871	0.988678	2.01302	1.12243	1.15443	1.04358	1.18272	1.72307				3.84097	2.89845	3.74797	3.39159		3.6221	3.34129	2.44359	3.2954						5.30168			/	5.22299	4.69706
																2.00436	1.98401	2.10022	0.948686	1.27019	1.16754	1.20884	1.97026	1.63523	0.301722				3.7523	3.97125	2.56388	2.62365		3.81253	2.32594	2.34863	2.72475						4.63457			/	4.86143	5.24112
																0.451572	1.59368	2.09295	1.07568	1.80642	1.1735	1.21642	1.71518	2.05605	0.509088				3.7815	2.20494	3.86414	2.78198		3.71267	2.79833	2.36466	2.67578						4.47242			/	5.75378	5.25486
																0.730749	1.78552	1.27294	1.38079	1.90691	1.67845	0.995447	1.16341	1.77249	1.71713				3.42327	3.01788	3.32988	3.48044		3.88182	3.22575	2.26488	2.85834						6.07013			/	5.37097	4.9479
																0.712847	2.08052	1.23757	0.834561	2.12911	1.89811	0.934683	1.43711	0.850891	1.37127				4.00857	2.71173	4.07031	3.71382		3.08241	2.3296	2.20783	2.35384						4.78301			/	5.93222	4.93808
																0.166117	1.42967	2.06625	1.20656	1.51837	1.30619	1.17759	1.34445	1.81012	0.592267				3.11659	3.71925	4.29194	3.0314		3.14517	3.04988	2.56704	3.88831						6.15888			/	6.38183	4.94602
																0.39458	1.53836	2.08653	1.07623	1.68614	1.38059	1.07551	1.99008	1.3917	0.185886				3.65822	2.18088	2.19777	3.72579		4.17533	3.78528	2.39982	3.02719						4.83676			/	6.10485	4.6426
																0.595446	1.73632	1.31119	0.904079	2.10546	1.54245	1.17223	1.16369	0.82252	0.185179				4.19802	2.55973	3.66921	3.16714		2.53509	2.84397	3.1873	2.66186						5.18596			/	5.44736	4.61602
																0.805862	1.84604	2.0948	0.815466	2.04792	1.74735	1.38239	1.71111	2.08121	0.789463				4.11915	3.35191	2.8068	2.72335		3.53071	2.57146	4.07507	2.44173						4.63465			/	4.63305	4.5288
																1.17209	2.13596	1.511	0.869421	2.02726	0.973914	1.22404	1.27347	1.28572	0.584082				4.2524	3.82255	3.03109	2.33024		3.71833	3.26306	2.38752	2.86376						6.08024			/	4.38175	4.3051
																2.0185	1.70146	1.11736	0.876227	1.96574	1.22713	1.10574	1.5247	1.04431	0.460522				4.26558	2.79278	4.13139	2.98988		3.40851	3.08519	4.12114	3.68044						5.4666			/	6.14196	4.31839
																0.304661	1.59636	1.82387	1.29767	0.318354	1.04923	1.23198	2.0626	1.79981	1.03449				2.67416	2.35182	2.40547	3.63027		2.9965	4.03635	2.54227	3.99983						5.73678			/	5.91513	4.89015
																0.354061	1.8351	1.35606	1.3064	0.0758702	1.99991	1.202	2.02928	2.03676	1.03169				3.72045	3.66903	3.36268	2.58038		3.98469	3.71808	2.72961	2.52738						5.4511			/	4.96613	5.21864
																0.257129	1.96202	1.21438	0.840421	0.44558	1.21785	1.2358	1.35082	1.06826	0.293753				3.244	2.16519	3.66209	2.80326		3.0082	3.986	2.41932	3.06619						5.16366			/	6.36567	5.11613
																0.415844	1.84576	1.05482	1.15559	0.622652	0.801409	0.899785	1.07317	1.98631	0.928562				3.05127	3.19276	4.04696	3.47105		2.29043	3.87413	2.89174	2.61971						4.49305			/	4.39957	5.36303
																0.545352	1.5889	1.41076	1.3108	0.173011	1.07551	1.32328	1.52876	1.13145	1.34018				3.95772	2.56718	3.91618	3.4938		4.11937	4.22039	3.9158	2.70115						5.12134			/	5.28161	5.16657
																0.699616	2.11945	1.50002	0.814198	0.16251	1.66071	1.38238	1.97775	0.659256	0.758558				3.41285	4.06596	3.03624	2.55655		3.74134	3.68079	4.21654	3.70491						5.91327			/	4.96613	5.5093
																0.626383	1.69233	1.35128	1.00808	0.708041	0.861063	1.27347	1.68438	1.2027	1.66167				2.83469	2.76116	2.27025	3.13567		3.36581	4.12314	3.9218	3.61366						5.65572			/	5.53638	5.74921
																1.60638	1.93137	1.68475	1.60789	0.122053	0.957627	1.28648	1.17759	1.59937	1.80982				3.50417	2.89673	2.84232	3.3789		2.51025	3.4854	2.67913	3.45703						5.29503			/	4.47691	5.78007
																0.930067	1.72901	1.01565	0.833942	1.97829	0.907785	1.2695	1.27752	1.64082	1.1973				3.18933	4.06342	3.99163	2.41676		3.90296	3.24177	4.20817	2.42549						5.02433			/	6.01817	6.07726
																1.24677	1.96846	1.04201	0.932763	1.14014	1.97248	1.32216	1.37226	1.75637	1.39679				2.787	3.09692	2.55143	3.31173		3.55043	3.6194	3.72641	3.12128						4.81562			/	4.64605	5.98692
																1.34354	1.9193	1.2467	1.57593	0.547108	1.58756	0.821462	1.52741	1.75011	1.42105				4.10978	3.59109	3.94386	2.18188		2.81198	3.07363	2.40352	3.58294						5.33161			/	5.76735	6.11572
																1.66928	1.3136	1.73043	1.40752	1.88053	1.83661	1.25461	1.68131	1.00801	1.01018				2.94786	3.36893	3.69655	2.20614		2.94152	3.01663	3.26575	2.54601						6.1812			/	5.19078	5.96609
																1.4831	1.32666	1.43992	1.5792	1.37061	0.847459	1.47168	1.93964	1.61194	1.60652				3.43998	2.53448	2.36451	2.74376		4.14655	4.24024	4.25477	4.2553						4.96325			/	6.21684	6.29537
																1.55036	1.21976	1.109	1.06901	1.90083	1.50007	1.45686	1.12556	0.94452	1.84255				3.11269	3.9082	3.83097	3.15705		3.74596	2.91474	4.00497	2.94355						4.67642			/	5.98068	5.64417
																1.84389	1.14376	1.87415	1.80894	1.63597	0.857457	1.51321	1.7895	2.02937	1.64535				3.72066	4.29769	3.85967	2.24835		2.65349	4.0536	4.10018	4.02993						5.78565			/	5.68976	6.30907
																1.65541	1.25873	2.06745	1.2395	1.21343	1.08387	1.39744	1.61182	0.78795	1.38818				2.93425	2.35807	3.78104	3.17272		3.0392	3.51353	2.73452	3.06957						4.93177			/	4.44829	5.05372
																1.57121	1.32763	1.64833	1.70759	1.07359	1.839	1.41269	1.15478	0.695691	1.16626				3.84807	2.89164	3.41443	2.89945		2.48917	3.33113	2.9973	2.65418						5.59856			/	4.81148	5.42218
																1.80841	1.07965	0.982825	1.09266	1.45997	0.802697	1.43927	0.929686	2.00813	0.6827				4.09025	4.14404	2.65924	3.11082		3.31096	2.37582	3.69523	2.75933						5.05877			/	6.32965	6.04333
																1.57761	1.50011	0.961304	0.80141	1.31057	1.3096	1.49731	0.949205	0.80877	0.734344				3.56909	3.5949	3.06705	2.55655		4.2862	4.22826	3.44711	3.49352						4.39434			/	5.00914	5.974
																1.76473	1.52076	1.05408	1.38383	1.16312	0.94567	1.48796	1.43169	0.877756	0.185886				3.04211	3.87825	3.7492	2.30641		2.6531	4.04494	4.08538	3.94056						5.02086			/	4.3809	4.88311
																1.80412	1.13014	1.14859	0.938009	0.497313	1.50744	1.3509	1.0223	0.710241	0.780409				3.38504	3.03386	3.75774	2.95259		2.97574	3.92368	2.31602	2.59584						4.94968			/	6.02756	4.44376
																1.77306	1.09107	2.12292	0.910343	0.409264	0.829265	1.22792	1.2059	1.28577	1.2415				3.74963	2.51415	3.72738	2.97644		3.87934	3.33361	2.96516	3.81177						4.56296			/	5.71829	5.77546
																1.84221	1.46682	0.99432	1.06076	2.11035	1.24614	1.01013	1.94119	0.927261	0.440493				3.12247	3.2187	2.48077	2.94556		2.62531	3.57529	3.83869	3.67566						5.69101			/	6.26019	5.55519
																1.80653	1.37522	1.82316	1.74351	1.32838	1.50522	1.5915	1.14459	1.75004	1.09323				4.11436	2.28693	2.82939	2.4866		4.03493	2.99022	2.65283	3.50481						5.59362			/	5.46244	5.13441
																1.90955	1.38703	1.19962	1.13464	1.67425	0.670273	1.70551	1.78135	2.11316	2.11042				3.82734	4.04673	3.57103	2.79758		3.39332	3.16534	3.57938	3.47471						4.76674			/	4.76494	5.72854
																1.85492	1.55003	1.4627	0.843794	0.885978	0.867322	1.84666	2.13797	1.14364	1.7879				3.50506	4.18287	2.25447	2.69143		3.83703	2.20463	3.47393	2.93855						4.92116			/	6.00098	5.64271
																1.79539	1.24496	1.96878	1.88734	1.3213	1.76869	1.33752	1.91346	1.1548	1.24294				4.2207	3.50693	2.49695	2.64032		2.71392	2.56318	3.24205	2.76606						4.67719			/	5.85367	4.55489
																1.82134	1.38681	1.69681	1.36806	1.56399	0.711033	1.84632	1.13712	1.1474	1.46659				3.6902	3.87191	3.34296	2.31312		3.03137	2.7557	3.76406	3.86018						4.55384			/	4.48299	5.15776
																1.79193	1.11911	0.979403	1.99782	2.13222	0.743898	1.84405	1.67432	1.17114	0.879468				3.23396	2.74775	3.5166	2.63097		4.1986	2.60198	2.394	2.53503						4.44347			/	5.19774	5.17789
																1.62854	1.59859	2.05404	1.73628	2.00303	1.20161	0.82733	1.34616	1.00625	0.861834				3.04491	2.52563	3.5202	2.43473		2.34778	3.07731	2.22096	3.1136						5.58374			/	5.94238	5.3021
																1.97551	1.56759	1.06941	0.969687	1.37077	0.894008	0.978966	1.59145	1.03284	0.778824				3.21256	3.93385	2.92737	2.50217		3.8804	3.29142	3.65485	4.22784						5.42338			/	4.52428	4.44464
																1.66136	1.68541	1.16111	1.87171	1.09881	2.09823	1.74902	1.81776	0.952688	0.368161				2.78768	3.21204	3.48881	2.44559		3.52326	3.34256	3.5455	2.65048						5.79751			/	5.93333	5.20907
																2.11867	1.05814	1.02879	1.63674	1.61853	1.26771	1.77762	2.0728	0.318992	1.72877				2.96433	4.29185	3.0505	2.46557		3.31626	2.87069	2.8304	3.55233						4.93132			/	5.79219	5.73008
																1.77688	1.46932	0.972257	0.862262	1.18438	0.573962	1.87667	1.24323	1.31618	0.55125				2.37805	2.26355	2.21792	2.41417		4.11679	2.65961	3.2035	3.38274						4.30751			/	5.20642	4.92203
																1.52993	1.05251	1.08737	1.08674	1.70216	0.890825	1.88481	1.82018	1.73669	1.87952				3.33612	2.39375	2.68995	2.36539		2.69894	2.29482	2.5379	3.8506						4.81324			/	4.72291	5.5328
																1.86357	1.22404	1.19271	1.30249	1.29849	1.1893	1.574	1.66003	1.8725	2.07074				3.2917	2.66589	3.37289	2.25875		2.21918	3.06206	3.48929	2.79328						5.12013			/	5.32725	5.74103
																1.59716	1.66382	0.964791	0.912326	0.0673462	0.645142	1.92315	1.20949	1.66231	1.15467				3.53071	3.54305	3.12114	2.30029		2.47282	2.23368	2.9335	4.22973						5.16231			/	4.3076	5.70487
																1.44019	1.14805	1.87001	0.805267	1.84466	0.563059	1.2538	1.21905	0.820635	0.510423				3.15281	2.52105	3.34635	2.2139		3.68598	2.55915	3.41852	3.04363						5.30358			/	5.7677	5.51338
																1.73183	1.09178	1.34361	0.939934	1.38846	1.43728	1.8961	1.69453	1.49202	1.95348				4.24232	2.89178	2.2909	2.23276		3.21888	3.26533	3.14525	2.75185						4.56859			/	5.04821	4.81031
																1.99464	1.79494	1.70894	2.00518	1.49348	1.25974	2.0073	1.33938	1.86776	1.522				3.97322	3.33247	3.3353	2.19068		2.73355	2.61228	2.42412	3.29236						4.81564			/	4.91451	6.44583
																1.52452	1.66151	1.05359	1.46946	1.15415	1.53579	1.15516	1.98315	1.57242	1.57979				2.66266	3.70127	2.48295	3.44469		3.39568	2.47752	3.17967	4.15339						4.59616			/	5.62608	4.95769
																1.38068	1.83974	0.971991	1.02736	1.69167	0.853341	1.96825	2.10262	1.06026	1.78236				3.16446	3.79478	2.81034	2.85945		3.95293	3.43289	3.26617	3.60645						4.42811			/	5.41333	5.46318
																1.2019	1.60407	1.89852	2.03547	2.0743	0.66873	1.07568	1.0735	0.628604	0.896868				3.56715	3.99125	3.09537	3.92514		4.27067	2.17046	2.57522	3.23634						4.97768			/	5.46381	4.72231
																1.59195	1.97042	1.19509	1.98814	1.0155	1.88956	1.47489	1.79618	1.28911	0.896178				2.43557	3.84921	3.15683	3.76178		2.15506	2.4875	2.7772	2.99315						5.15336			/	5.06558	6.43774
																2.13492	1.75109	1.09518	1.2087	1.49516	1.08182	2.01894	1.27376	0.714471	0.625662				3.39364	2.51336	3.20007	4.20788		2.58645	3.26922	3.02577	3.97938						4.83169			/	4.44079	6.42308
																2.1261	1.08917	0.979403	1.05539	1.10023	0.825027	1.74577	1.06457	1.83116	1.7033				3.61639	4.14661	2.87539	2.36097		2.98059	3.39771	3.01674	3.81909						4.41128			/	4.77889	6.11949
																1.40775	1.02501	1.043	1.93481	0.516203	1.53881	1.38964	2.14043	2.11103	0.198082				3.04548	3.4711	3.08459	2.74319		3.4919	2.7612	2.17329	2.87342						4.36916			/	5.29232	5.29206
																1.27822	1.02879	1.0026	1.6958	0.96742	1.23415	1.34429	1.21076	1.24725	2.01077				3.60779	2.27882	2.25911	3.81091		3.29415	2.99505	2.53937	2.78033						4.86449			/	4.62649	4.69731
																1.6106	1.4026	1.15576	0.863759	0.63752	1.77671	1.73913	1.5453	1.76693	1.26454				3.06501	2.90959	2.46133	3.98942		3.10677	2.83272	2.96437	3.28419						5.56909			/	5.37724	6.14991
																1.27045	1.25241	1.84092	0.846544	0.980423	1.29581	2.04994	1.80745	0.78789	0.140422				3.97209	3.11472	3.14365	4.13626		2.78206	2.1931	2.71061	3.49804						5.17663			/	5.037	5.52201
																1.18046	2.03348	1.60996	0.831772	0.42346	2.07695	1.6805	1.109	1.61863	0.630149				2.55227	3.26815	2.61586	3.30208		3.60856	2.30204	2.23377	3.73679						4.95336			/	5.12856	4.36668
																0.693932	1.94307	1.09447	0.853835	1.27157	1.16193	1.72791	0.962647	2.09803	0.539158				2.97173	3.96989	2.83029	3.542		2.40183	2.44487	2.35697	4.12395						5.62618			/	4.62068	4.68505
																1.4665	0.987805	1.25105	2.03131	0.876592	0.877914	1.35942	1.03704	2.01784	0.410698				3.26413	2.44227	2.85889	2.28233		3.77645	2.17817	2.69906	2.82886									/	4.95521	4.92892
																1.18233	1.11365	1.1027	1.33268	0.887277	1.44917	0.839416	1.9767	1.76759	0.274615				2.71828	3.58836	3.02515	3.18422		4.15389	2.53483	2.4683	3.27562									/	4.69052	5.18429
																1.05539	1.8742	2.0851	1.47909	0.838775	2.04669	0.806551	1.6959	2.02065	0.786373				2.98344	4.11811	2.99841	2.74611		2.66294	2.8532	2.50873	3.90912									/	4.53117	5.46677
																0.792781	1.40848	1.60948	0.982388	0.737237	1.73365	0.854057	1.91526	2.13851	1.19067				4.17447	3.44968	2.61863	4.00449		2.42284	2.61507	2.67565	3.18552									/	4.97472	5.60048
																0.572612	1.86261	1.35491	1.10395	1.50686	1.96361	0.681494	2.06401	1.16969	0.704736				2.79086	3.68698	2.92163	3.60645		3.9821	3.20128	2.32459	3.42614									/	4.83225	5.20695
																1.44578	1.23434	1.89184	0.88093	0.721392	1.35225	0.753828	1.20876	1.35463	1.68008				2.62076	3.04257	2.88247	2.96585		3.39074	2.76529	2.53438	3.77584									/	4.83022	5.03236
																0.855467	1.14737	1.05482	0.847459	0.543686	1.69311	0.852846	1.57863	1.543	1.15024				4.12277	4.16031	2.67173	2.27791		4.21224	3.36434	2.18467	3.32694									/	4.9337	4.3027
																0.531942	2.08799	1.47816	1.86964	0.168829	1.5792	0.674255	1.8351	2.10069	0.761294				3.55967	2.54891	2.77836	2.79828		2.23325	2.79622	2.28594	4.27716									/	4.47392	4.79807
																0.72506	1.99786	1.68229	1.01624	0.287975	1.26134	0.607546	1.54557	1.93734	1.66111				3.51271	2.70617	2.39258	4.04447		3.10222	2.64148	2.3555	2.83988									/	4.54255	4.66317
																0.940593	1.57536	1.08856	1.68434	2.09082	1.05042	0.600784	1.20842	1.62493	2.09529				3.45421	3.15558	2.58336	2.35012		3.64979	2.97174	2.36102	4.12645									/	4.57529	4.51675
																2.10094	2.02265	1.05261	2.1105	0.122053	2.08618	0.741434	1.31753	1.74524	1.89709				3.69914	2.29811	2.71564	4.27741		2.44903	3.21864	2.18532	4.00003									/	4.68633	4.36194
																2.10813	1.38481	1.32347	0.917689	1.44199	1.55215	0.768572	1.91882	2.0674	1.96641				2.67094	3.48763	2.79244	2.5379		3.85462	2.76088	2.31978	3.19912									/	4.57151	4.59548
																2.14762	1.62998	1.4542	0.829595	2.08612	1.15354	0.504253	1.35407	1.25325					4.02424	3.75711	2.75456	2.91934		3.64504	3.00323	3.22106	3.9216									/	4.45002	4.72351
																2.1038	1.01285	1.18924	1.49368	1.58832	1.55298	0.911247	1.52335	2.07468					4.08533	4.21997	2.70918	3.41345		2.73764	2.73309	2.37034	3.38237									/	4.36027	4.67154
																2.13923	1.06941	2.08225	1.3544	1.90032	1.83066	0.486705	1.75929	1.8698					4.23872	2.89637	2.57535	2.31187		3.26438	2.5622	2.17235	3.63129									/	4.67576	5.8511
																2.09272	1.54021	1.7771	2.0388	1.9646	1.77566	0.706596	1.90843	1.65563					3.75843	4.13646	2.44478	3.87227		3.01908	2.22281	2.35313	4.2782									/	5.20213	6.43964
																2.12262	1.18336	1.61332	0.939934	0.181957	2.12231	0.516066	1.16369	1.24621					3.36867	2.38951	2.6373	2.18555		3.97807	3.20976	2.36022	3.94753									/	4.89502	4.92176
																2.0979	0.985187	0.962378	1.65682	1.1773	1.76925	0.538115	1.24434	1.61863					3.29433	3.83712	2.33366	2.77538		3.29446	2.28878	2.19081	2.24489									/	4.71719	5.52522
																2.13475	1.04201	1.05408	1.92142	1.35143	1.50346	0.594222	2.09647	1.33601					2.84817	3.87762	2.52115	3.47358		2.41013	2.72677	2.62412	2.24914									/	4.58948	5.65561
																2.12651	1.93017	0.99432	1.34982	2.02445	2.00518	0.704399	1.11888	1.78484					3.88386	4.0338	2.53392	3.30629		2.74916	3.24043	2.86704	2.25648									/	4.34232	4.38848
																2.12274	1.47073	1.56704	1.88793	1.26816	1.26726	0.593207	1.8631	1.47741					3.72399	3.6582	2.17985	4.12738		3.48761	2.81848	3.07206	2.28152									/	5.57534	5.63863
																2.10306	1.17636	1.34822	1.558	2.07871	1.76632	0.524012	1.37958	1.63863					3.93915	3.2643	2.32657	3.10363		4.18286	2.9672	2.85416	2.28435									/	5.94223	5.64204
																2.0016	0.995618	1.2467	1.08887	1.84364	1.55614	1.07387	2.11536	1.14122					2.81118	2.42757	2.33434	2.44141		3.69256	2.87525	2.30738	2.33865									/	5.38653	5.62781
																1.95562	1.91013	0.974645	1.22377	0.353357	1.84569	0.952269	1.23893	1.83519					2.5628	2.93011	2.36861	2.21606		2.48852	2.92474	3.1909	2.33425									/	5.08043	5.92242
																1.75753	1.67453	1.7858	2.08849	1.86807	1.88076	0.811716	2.0089	1.77543					2.17227	2.99902	2.28017	3.81963		3.39173	2.85316	3.4528	2.40743									/	5.51821	5.75262
																1.99802	2.08171	1.30935	0.985276	2.04856	2.1296	0.771985	2.05868	0.685754					2.57777	3.785	2.19051	3.56908		2.25082	2.90008	2.32763	2.3476									/	5.35301	5.12501
																1.7869	1.12496	1.50602	0.966219	0.516847	1.77566	0.613966	1.92117	0.791092					2.36091	3.56671	3.35248	2.7492		2.76184	2.84669	4.25667	2.36688									/	4.66528	4.97989
																1.40481	1.11911	1.02224	1.03213	2.14294	1.7972	0.81969	1.93854	0.963081					2.18609	2.59539	2.67883	3.33374		2.62983	2.34083	2.323	2.37701									/	4.95583	5.54063
																2.09071	0.978611	1.78392	1.45302	1.8672	2.10912	0.586787	1.93974	1.30757					2.65326	3.4814	4.19696	3.08383		3.97617	2.63137	2.74872	2.43645									/	5.22487	5.16767
																2.1182	1.96557	1.19962	1.94745	1.23546	1.70791	1.20681	1.8549	0.376202					2.45991	3.22178	3.58836	3.92908		2.81078	2.85583	2.21036	2.51552									/	5.05009	5.11973
																2.10268	1.90091	1.00594	1.69656	0.886627	1.77116	0.829285	1.86032	0.642737					2.25603	2.37433	3.00774	2.27676		3.01652	2.58619	2.9108	2.44503									/	5.43735	4.54555
																1.61516	1.66671	1.6809	1.29354	0.697697	1.59778	1.23055	1.21013	0.60293					2.34396	2.15862	3.66921	2.69521		4.23517	2.56372	3.60693	2.65537									/	4.40573	4.35819
																1.44216	1.09447	1.02904	1.11882	1.8209	0.988677	0.696657	1.73181	0.293434					2.30081	3.59117	2.61443	2.41545		2.30471	2.66798	3.25309	2.59874									/	4.80474	4.60728
																1.45038	2.1276	1.02904	1.13714	1.41522	1.07623	0.659789	1.62312	0.477812					2.4391	3.43593	2.17542	3.53534		3.73343	2.43444	3.32758	2.45935									/	6.2953	4.57375
																1.39056	1.13356	1.16355	1.91401	1.06418	1.34291	0.955789	1.56432	0.0948686					2.2487	2.52433	3.4275	3.01137		3.29572	2.41099	4.29929	2.39465									/	5.62962	4.71054
																1.49302	2.13209	1.71256	1.24946	1.06099	1.27098	0.7983	1.43832	0.644998					2.55595	3.01472	3.1983	4.21383		3.48987	2.21941	2.42786	2.3647									/	4.73127	5.08337
																1.83944	1.68627	1.50448	1.44803	1.2427	1.09211	0.83549	1.39752	0.192847					2.43178	3.25485	4.18031	4.00447		2.51241	2.20116	2.57331	2.64523									/	4.54573	4.59709
																1.62933	1.40653	1.90829	1.93334	2.02424	1.95076	1.57862	1.36214	0.717619					2.34296	3.25355	3.60194	2.8502		3.82078	2.48861	2.36332	2.49324									/	4.53532	5.86806
																1.41934	1.92727	1.22265	1.24946	1.47086	1.03704	0.954756	1.42833	1.16007					2.75212	2.62019	3.27207	2.36248		3.99835	2.27122	2.84192	2.69303									/	4.87217	4.86489
																1.5568	1.07485	1.16644	1.39498		2.12842	1.10306	1.28357	0.886882					2.55766	3.45145	2.94865	3.08919		2.99581	2.43814	2.55895	2.47995									/	4.3298	4.8444
																1.37479	1.28526	1.1341	1.68157		1.15158	0.976421	1.71612	0.203817					2.19224	2.80931	2.26887	3.59582		2.25452	2.16014	2.57996	2.63428									/	4.99167	5.75065
																1.99218	1.09956	1.93303	1.56594		1.39923	1.81343	1.13992	0.0832704					2.20152	3.17984	3.79686	2.8661		3.90443	2.27656	3.13582	2.54573									/	4.85383	4.65879
																1.37497	1.12382	1.6466	1.34002		1.32821	0.81924	1.94018	0.377366					2.32932	2.22375	2.79283	2.64032		2.64657	2.16543	2.43934	2.48941									/	4.87898	4.76628
																1.22308	2.12193	1.35796	1.45923		1.14408	1.52045	1.39762	0.389309					2.1661	3.30458	2.49141	4.01549		2.46749	3.20191	2.72513	2.76365									/	4.55706	4.56565
																1.84261	1.51133	1.13652	1.49161		1.15643	1.10917	1.73632	0.350194					2.15257	2.48429	4.13384	2.15806		3.35329	2.63852	3.90997	2.60807									/	5.48722	4.57079
																1.65193	1.81805	1.47844	1.47191		1.62104	1.36128	1.34776	0.615316					2.47144	2.63689	4.22847	3.25209		3.69788	2.7458	2.61367	2.5439									/	4.5193	5.88821
																1.16711	1.69453	1.09768	2.02902		1.25907	1.19783	1.3135	0.364646					2.54648	2.20638	3.55336	3.49737		4.25036	2.26534	2.38337	2.5395									/	4.69758	4.40125
																1.18633	1.28586	1.71958	1.66211		1.91185	0.812593	1.6869	0.240978					2.29333	2.87112	2.8645	4.13139		4.16601	2.58744	2.4162	3.88718									/	5.31335	4.33913
																1.1307	1.48112	1.97474	1.28659		1.43111	1.98855	1.17065	0.182419					2.21963	3.22572	2.50924	2.82965		4.29707	2.66465	3.94528	4.02198									/	4.50621	4.33419
																1.73394	1.23434	1.21238	1.66614		1.58262	1.07574	2.00723	0.749591					2.69662	2.94374	3.95223	2.32668		4.13767	2.56005	2.90044	2.76912									/	5.45999	4.74865
																2.02727	1.64613	1.10401	2.0016		1.34382	1.36227	1.47432	1.60407					2.18054	2.99833	3.82564	3.74796		3.83637	2.34367	2.63535	3.69472									/	5.81096	6.26032
																1.19695	1.16778	1.05129	1.7935		1.41532	0.722768	1.59093	0.441532					2.35248	2.56477	3.35807	3.37937		3.93776	2.39536	3.02696	3.07292									/	5.49192	5.58699
																1.35464	1.24069	1.70025	1.65264		1.44154	0.946763	2.00569	2.14783					2.80147	2.70818	3.56388	4.28089		4.14957	2.24863	2.6579	4.10565									/	5.12953	5.33869
																1.57585	1.8947	1.15665	1.51314		2.06536	1.29373	2.08567	0.962578					2.51495	2.24522	2.23429	2.57575		3.45376	2.75659	3.15931	2.38673									/	5.48407	5.40485
																1.07653	1.20949	1.84828	1.33312		1.7858	0.736923	1.63464	0.491569					2.83163	2.82291	2.37287	3.01172		2.32668	2.45967	2.51224	3.17908									/	4.34799	4.92019
																1.95899	1.75075	1.51246	1.23497		1.57837	1.13962	1.74588	2.09055					2.50322	2.66982	3.3563	3.88226		3.91837	2.39961	2.7121	2.73789									/	5.19441	4.5473
																1.1872	1.25627	1.34573	2.05332		1.58734	1.96398	1.41661	2.14694					2.85335	2.50599	2.79366	4.11931		2.94627	2.32705	3.13597	2.94722									/	5.65173	5.30341
																1.04265	1.36461	1.02627	1.4332		2.08374	1.7399	1.21461	0.693347					2.58439	2.77753	3.59181	4.15886		2.52133	2.94498	4.19917	2.26731									/	6.05095	5.77158
																1.49805	1.73994	0.975175	1.84632		2.03292	0.722768	1.69416	1.60751					2.59894	2.91065	3.43546	4.12919		2.27822	2.63419	3.36964	3.42461									/	4.30053	5.99049
																1.70752	1.91747	1.96023	1.71009		1.56082	0.876505	1.81144	0.823463					2.50461	2.26887	3.61817	3.23585		3.61503	3.10904	3.997	3.60161									/	6.42644	6.38063
																1.37958	1.65951	1.098	1.48193		1.94966	0.766133	1.56944	0.0508197					2.45504	2.64552	3.56931	2.26503		3.04762	2.31876	3.74901	4.25977									/	4.52755	6.17773
																1.60701	1.55805	1.76265	1.08846		1.79537	0.931178	1.63521	0.164556					2.87894	2.29321	2.67194	4.06165		3.73451	2.19082	2.87133	2.30447									/	6.26077	5.11012
																1.04784	1.21616	1.47115	1.23434		1.54903	1.06544	1.44272	0.719351					3.27353	2.76942	2.98372	3.67631		3.89054	2.45536	3.53075	3.1565									/	5.70088	4.57936
																1.1198	1.73569	1.30757	1.31124		1.87047	1.99487	1.16667	0.715915					4.21302	2.48598	2.72961	3.92632		3.78387	2.67533	3.06798	2.45679									/	5.45346	4.94891
																2.09629	1.46259	1.79448	1.4454		2.08601	1.92878	2.07064	1.95511					3.58876	2.55969	3.29355	3.93636		3.80446	2.39841	2.59075	3.93451									/	5.89818	4.42949
																1.21217	1.3622	1.82743	1.06979		1.80798	1.41361	1.52876	0.262521					4.07637	2.38058	3.01987	2.79198		2.55528	2.53612	3.52877	3.55985									/	5.1025	4.52989
																1.49805	2.06973	2.13325	1.9814		1.48913	1.14377	1.27347	0.990294					2.81251	2.61014	2.30585	3.89733		2.73016	2.41835	3.05568	2.76231									/	5.76953	5.02288
																2.11017	1.59487	1.97482	1.58321		2.04294	1.21642	1.76406	0.102711					3.59329	2.53208	3.07857	3.71711		3.79607	2.51409	2.56865	2.89782									/	5.48433	5.2183
																1.28498	1.88628	1.78626	2.14946		1.74706	1.13833	1.41434	1.88222					3.81535	2.25638	2.75623	3.81698		3.44523	2.5282	3.44021	4.14672									/	6.40944	5.69943
																1.62316	1.78888	1.90872	1.87602		1.40966	1.21467	1.85411	2.10081					3.18037	2.41163	2.46469	2.51119		3.21135	2.63399	2.86875	2.256									/	4.85664	5.56795
																1.42887	1.38159	2.08116	1.16191		1.96825	1.48975	1.20082	0.639845					4.0953	2.15666	2.89134	3.21336		2.61912	2.64092	2.33722	3.63367									/	6.32668	6.03828
																1.21217	2.06373	1.82517	1.47073		2.12292	1.44451	1.62328	1.97068					4.24724	2.40787	2.26324	3.28938		3.61578	2.86077	2.53771	4.27315									/	6.05402	5.65247
																1.89465	1.52314	1.91048	1.37282		1.88336	1.28232	2.13069	0.52434					3.87789	2.38242	2.58036	3.55211		2.8598	3.17481	2.44376	2.31967									/	5.44814	4.92716
																1.22383	1.86577	1.82715	2.07063		1.62371	1.58206	1.7982	0.645508					2.90502	2.16443	2.48187	3.46391		3.43209	2.97864	3.14851	4.07028									/	5.10657	4.93141
																1.35312	1.65104	2.05481	1.79036		1.76749	1.52212	1.86407	1.54107					3.71023	2.22178	2.77586	3.49899		2.40367	2.83943	3.49297	2.56812									/	4.32788	4.3333
																2.1076	1.7345	2.04344	1.44379		1.83524	1.659	1.81208	0.257555					3.42942	4.15799	2.80575	3.48412		2.21804	2.49667	2.35365	3.03892									/	4.41258	5.27434
																1.63093	2.11197	1.76488	1.32515		1.55888	1.52314	1.63512	0.782947					4.05938	3.41033	2.60618	3.31113		3.10271	2.77721	2.73887	2.17949									/	4.39046	4.32873
																1.97997	1.97353	1.89854	1.13833		1.88741	1.33849	1.71829	1.55956					4.04875	2.25909	2.83624	2.49178		3.61246	2.39066	3.11702	3.51899									/	5.12046	5.00908
																1.4238	1.78802	1.82233	1.05153		2.11127	1.45124	1.90477	0.981705					4.19413	2.48502	2.34874	3.42687		2.58667	3.06706	2.6579	3.27202									/	4.5432	6.24497
																2.00126	1.99799	1.8769	1.06155		2.09642	2.12783	1.72684	1.19212					2.94948	3.23378	2.2216	2.83959		3.4742	3.26741	2.85556	4.16674									/	4.81025	5.59235
																2.07993	1.72419	2.04697	1.12945		1.91728	1.39316	2.02146	1.66633					4.06352	3.92731	2.43856	3.35181		2.89106	2.71976	2.99386	2.68647									/	4.6366	5.28542
																1.80483	1.78758	2.13969	1.16711		2.12298	1.76829	1.90552	0.257949					3.45377	3.42853	2.18148	3.13328		3.13798	3.05335	2.24066	2.42377									/	6.01397	4.32274
																2.0864	1.80812	1.74394	1.15366		2.06113	1.33851	1.25044	0.715971					3.79754	2.75932	2.22839	3.36112		2.16632	3.07579	2.82419	3.0074									/	5.12348	4.35789
																0.91705	2.00082	1.87125	1.22982		1.98453	2.02624	1.60266	1.27815					3.117	2.18518	2.21281	3.24478		3.39528	3.28043	3.45355	3.77965									/	4.98379	4.72649
																1.20928	1.72898	2.02267	1.21041		2.13604	1.29477	1.54898	1.15413					3.00427	2.37621	2.3672	3.12923		2.64541	2.81688	3.1856	4.04509									/	4.69493	4.58663
																1.24319	1.98956	1.80349	1.23408		1.43628	1.4256	1.29428	0.914694					3.52805	4.15582	2.27825	2.96524		2.23613	2.969	3.27909	2.67305									/	4.40546	5.73326
																1.76759	1.20178	2.12212	1.15979		1.12726	1.7131	1.88405	0.581522					3.62631	3.19084	2.23812	2.87188		3.37742	3.33491	3.38244	3.1719									/	4.96256	5.54018
																1.18435	1.23992	1.74261	1.17769		1.17988	1.28998	1.31566	0.661542					3.22484	3.02239	2.95203	3.15363		3.15243	3.51162	2.5827	4.12565									/	5.49637	4.55107
																0.858772	1.2027	1.76287	1.24423		1.34944	1.88212	1.75996	0.799281					3.69405	3.61466	3.14494	2.57286		3.28977	3.40577	2.72335	2.1886									/	4.57313	4.71135
																1.12993	1.23825	1.78775	1.12887		1.24553	2.1308	1.5433	0.684943					3.07832	4.24337	3.86552	3.07654		3.33624	3.53208	2.73453	3.47462									/	4.72132	5.94377
																1.42744	1.22925	1.86454	1.16667		1.26848	1.35796	1.16524	0.792101					3.40239	3.93753	2.7274	2.35483		2.98184	3.91804	2.37819	3.61794									/	4.76647	5.95712
																1.69158	1.28473	1.69278	1.12749		1.166	1.20241	0.184212	2.0175					3.73714	2.82405	2.95702	3.12599		4.08571	3.78083	2.72208	2.571									/	5.78668	5.55249
																2.08742	1.34966	2.05648	1.21227		1.28648	1.35491	0.364839	0.115887					2.88096	3.24571	3.47959	3.10136		3.46907	3.68122	3.07115	3.01726									/	5.80099	6.19121
																1.6763	1.34621	1.84575	1.24429		1.23742	1.08571	0.319335	0.900856					3.3906	2.61661	3.35138	2.95108		3.25196	3.06538	3.03731	3.94399									/	5.45816	6.16906
																1.82033	1.45145	2.14355	1.21976		1.26563	1.80765	0.254098	1.11281					2.78218	2.33285	4.29267	2.59286		4.16658	3.73713	2.73991	2.34191									/	6.24645	6.05293
																1.59977	1.42994	1.53482	1.24304		1.35301	1.2467	1.04178	1.63153					3.41542	3.76258	2.2629	2.34879		3.66767	3.35754	3.39209	3.76411									/	5.37215	4.61488
																0.87869	1.4312	1.94176	1.23261		1.31349	1.06941	0.594262	0.950592					3.47606	2.15671	2.8807	2.93872		3.19775	3.98166	2.16535	2.71446									/	5.55331	4.75802
																1.40869	1.46981	1.64134	1.29374		1.37056	0.972259	0.973241	0.463782					3.22724	3.5475	3.97654	2.66747		2.54441	3.91757	3.75593	3.75953									/	4.83426	5.14305
																1.63917	1.5947	1.71415	1.28255		1.26145	1.42478	0.800562	1.75459					3.07286	3.10492	2.78775	2.50223		2.77429	2.37047	3.78995	3.86575									/	4.48353	5.84486
																0.618588	1.51906	1.48678	1.52207		1.19306	1.0026	1.67223	0.41686					2.75869	2.53132	2.64602	2.7788		4.02399	2.23718	4.00627	3.80644									/	5.00885	5.96823
																1.39171	1.46259	2.08244	1.98615		1.11911	1.16754	1.60325	1.61996					2.89036	3.83245	2.54102	2.70105		3.60596	2.38569	3.92802	2.36616									/	5.54421	4.79691
																1.99453	1.65853	2.13304	1.40985		1.22994	1.05775	0.0948685	1.49027					3.48663	3.51328	3.31992	2.31958		2.20838	2.56169	3.9764	3.2447									/	6.36572	5.61193
																1.42271	1.48188	1.69231	2.13444		1.39744	1.21227	0.942133	0.426271					2.61844	4.09629	2.73818	2.79769		4.29622	2.18863	4.27987	2.56144									/	4.98609	4.30219
																0.819346	1.49403	2.13014	1.73609		1.08632	1.29827	1.60327	0.373048					3.36875	2.89765	3.06231	2.51888		3.19266	2.93971	2.92011	2.91382									/	4.34229	6.24503
																0.745371	1.4571	2.11161	2.11804		1.1494	1.01312	1.46805	0.579433					3.07815	3.29141	3.86601	2.63376		2.50647	3.01431	3.89341	2.18289									/	4.85708	4.35277
																0.455353	1.54452	1.96409	1.73132		1.04784	0.957555	0.744269	2.08606					3.16159	3.75622	2.71927	2.59334		4.03514	3.32343	3.62118	3.02651									/	4.87655	5.91841
																1.43589	1.65073	2.12332	2.00375		1.47844	0.906001	0.810511	0.344993					2.95128	2.22357	2.40412	2.29415		3.47644	2.87288	2.74489	3.15028									/	5.98995	6.2894
																1.53311	1.44999	1.59149	1.49035		1.12211	0.90771	1.25326	0.724521					2.9736	3.0076	2.35996	2.19581		2.28562	3.49266	2.81464	3.36607									/	6.28722	4.3661
																0.298432	1.44857	1.82959	2.14365		1.41068	1.18447	1.35837	0.189737					3.01911	2.64608	3.47752	2.58964		4.08925	3.55329	3.89629	3.42026									/	6.27982	5.7233
																1.86969	1.50677	2.12443	1.29129		1.66463	0.748326	1.38827	0.0937067					2.89928	2.45911	3.01232	2.48626		2.48193	3.66153	3.95371	2.68695									/	4.71934	6.05957
																0.901038	1.40699	1.69765	2.08465		1.04858	0.71551	1.21666	0.160706					3.25061	4.20745	2.61585	2.58296		2.17063	4.2445	2.25519	2.45385									/	6.34658	4.35983
																0.235856	1.47909	1.89761	1.60133		1.15612	1.29628	1.48421	0.254098					2.63819	3.46085	3.34493	2.41171		2.96482	2.29801	2.31757	2.5055									/	5.94402	4.3394
																2.02583	1.59227	1.97772	1.40403		1.06617	0.857678	0.646599	0.277816					3.27385	2.17582	3.17882	2.1795		2.65177	2.20459	3.0506	3.29417									/	5.91393	4.38731
																1.59813	1.36655	1.52316	1.89543		1.0681	1.37272	1.46653	1.94283					2.75485	3.05725	3.27463	2.3773		2.42935	2.90596	3.1195	3.19739									/	5.91319	5.14215
																1.60503	1.35859	1.70569	1.70203		1.61534	0.652453	1.77778	0.44169					3.01671	3.72813	2.39976	2.18884		3.1421	2.92836	3.87277	2.29872									/	5.20519	4.39332
																1.60055	1.37221	1.39353	1.85188		1.20512	1.46177	0.092106	1.36768					2.72279	4.15806	2.32664	2.27607		2.18782	4.14841	2.46879	2.22043									/	5.59433	5.97876
																1.95899	1.21227	1.56151	1.44393		1.46827	0.842181	2.08804	1.40623					2.69293	3.5379	3.02907	2.33366		3.90735	2.37837	3.07883	3.28907									/	4.53783	4.71959
																1.7464	1.14364	1.62362	2.04767		1.10401	0.920424	1.76217	0.235857					3.06281	3.19764	2.24945	2.26138		2.79025	2.5062	2.3348	2.58705									/	4.43822	5.10647
																1.94681	1.44101	1.95911	1.91293		1.84016	0.655612	1.84569	0.465601					2.67359	2.51199	4.29454	3.47925		4.27035	2.6128	3.46746	3.11949									/	4.6303	5.38596
																2.08898	1.57264	1.87821	1.74592		1.36773	1.64436	0.893117	0.530469					2.62386	2.66563	2.71148	2.36383		3.10672	2.63644	2.17941	3.15243									/	4.55761	6.06695
																2.08552	1.1398	1.73032	1.31826		1.71642	0.71551	1.28745	0.446186					2.54136	3.38593	2.40241	2.72773		3.56324	2.96329	3.04059	3.02056									/	4.80192	5.78503
																2.00986	1.24713	1.65526	1.8626		1.28659	1.74908	1.13044	0.107623					2.60559	2.92471	3.35323	3.16715		3.90312	2.82553	4.2223	3.13263									/	4.51903	6.02245
																1.59262	1.12451	1.67449	1.48643		1.04858	0.836221	1.73085	1.91136					2.83665	3.68521	2.38114	2.44489		2.81422	2.93688	3.31167	2.2764									/	5.30316	6.30375
																1.90701	1.55081	1.7458	1.37525		1.53836	0.940859	0.729549	2.02204					2.71547	4.05115	4.06264	3.45422		2.48526	3.02129	3.50776	2.94778									/	4.97426	4.40975
																1.75996	1.27214	1.51515	1.65544		1.8774	2.02436	1.38356	1.6863					2.70304	2.81124	2.66741	2.18056		2.31124	3.20351	3.72344	2.9629									/	5.53576	5.26455
																1.97247	1.19402	1.5294	1.9351		1.08132	0.717672	1.42735	1.44578					2.40036	2.50004	2.51479	2.29048		3.20666	3.12417	2.41294	2.62284									/	5.81783	5.02435
																2.08919	1.14725	1.7293	1.58482		1.32788	0.673105	0.867594	0.388363					3.34114	4.20346	2.5985	2.1915		4.25827	3.32638	3.03974	2.7806									/	5.70323	6.21594
																2.01814	1.31742	1.6796	1.38721		1.16878	1.42182	0.51275	0.660656					2.86747	3.70868	2.97859	2.65296		2.16761	3.34587	3.49435	2.50952									/	5.5346	6.13569
																2.09379	1.12451	1.63139	2.09233		1.14432	1.04688	0.975949	1.0744					3.4425	3.24382	2.33391	2.61837		3.49515	3.64165	3.1912	2.19084									/	5.15599	4.55237
																1.9575	1.42967	1.47577	1.76609		1.12175	0.641676	1.56042	0.85787					3.72326	2.97722	2.76598	2.49628		3.29595	3.81713	2.18118	2.8052									/	5.62924	4.91805
																1.70627	1.16932	1.55751	1.35786		1.17399	1.31951	1.36439	1.76598					2.59166	3.23657	2.48637	2.78805		4.04821	3.25575	3.97893	2.73254									/	6.37773	5.68949
																2.07284	1.17219	1.39757	1.65871		1.60566	0.638706	0.916165	2.09071					3.22944	2.86159	4.13245	2.20466		2.87581	3.93825	2.48294	2.60003									/	5.1042	5.11609
																2.05331	1.38899	1.36163	1.73094		1.81011	0.795708	0.923379	1.03068					3.67157	3.69193	3.6638	3.12811		2.32845	3.63154	3.99319	3.35169									/	4.77961	4.67562
																2.144	1.20264	1.49682	1.47999		1.00086	0.62398	0.559799	1.22652					3.15132	2.52808	4.2959	2.30738		3.7722	2.22662	3.32148	2.95076									/	5.94658	6.38743
																1.70327	1.60627	1.42033	2.07349		1.03884	1.42109	0.928881	0.851524					3.84536	2.23149	3.32833	2.19409		3.05758	2.99322	2.84121	3.7032									/	5.11216	6.11154
																1.89532	1.27862	1.40258	1.85413		1.69212	0.630157	0.34766	1.1574					4.09319	3.81117	4.18135	2.53944		2.75594	4.06907	3.27783	3.51132									/	5.78196	6.05616
																2.09529	1.22652	1.38796	1.52316		0.914844	0.872496	0.767839	1.67656					3.32246	3.47782	2.3381	3.36586		4.0371	4.16326	2.8926	3.12231									/	6.14479	5.57095
																1.42849	1.21126	1.36469	1.63645		1.31491	0.941682	0.243401	1.49799					2.87515	4.13396	3.96006	3.99851		3.22641	4.26432	3.10513	4.05576									/	4.71204	4.88506
																1.82506	1.52127	1.10761	2.04742		1.62517	1.55657	1.38695	1.45113					3.50747	2.93829	2.43441	2.60893		2.67094	3.40153	2.16372	2.87243									/	6.36213	4.94426
																1.63771	1.32003	1.7771	1.54989		1.83068	0.788981	1.17972	1.05985					3.82922	2.71335	3.11233	2.16318		3.62357	4.2885	2.29615	3.34868									/	5.71645	4.58171
																1.58254	1.24636	1.22096	1.76989		0.88266	1.85666	1.45976	0.877755					3.17878	2.23761	3.32109	2.63962		4.07999	2.21886	2.23002	4.27712									/	4.87766	4.38399
																2.05044	1.45178	2.00504	1.36734		0.923554	1.04119	1.11981	0.608486					3.30588	3.17861	2.32774	3.34054		2.89773	2.19065	4.01979	3.79462									/	5.34499	5.7684
																1.68175	1.24263	1.02401	1.79927		1.56461	1.77903	1.83249	0.565309					2.94189	3.40002	3.81897	3.2979		3.37982	2.27519	2.48542	4.1067									/	4.52493	5.54668
																1.61402	1.24242	1.00876	1.90361		1.04058	1.75048	1.86199	1.32058					3.08107	2.49093	3.29741	3.06753		2.40343	2.6888	3.62849	3.18779									/	5.05534	5.38404
																1.50182	1.40623	1.35281	1.4375		1.74311	1.07735	0.584944	1.48899					2.97602	3.91149	2.89913	3.79322		3.15846	2.897	3.23579	3.92298									/	5.01961	5.52845
																1.86688	1.48814	0.979403	1.6657		1.25006	1.66485	1.26262	1.34286					2.81034	2.31477	2.66799	3.74333		2.7694	2.55301	3.00729	3.70856									/	5.98397	5.58141
																1.7394	1.20592	1.00053	1.45731		0.884997	1.88344	0.218494	1.08037					2.63396	2.92922	3.63343	3.96812		3.63134	3.3294	4.08962	2.98253									/	6.41509	5.84296
																1.94694	1.30091	1.10994	1.59019		0.90918	2.00417	1.76139	0.535272					3.37203	4.13771	4.10457	3.89328		2.15242	3.52588	3.96749	2.75766									/	5.27519	4.59471
																1.831	1.2324	0.961573	2.04603		0.960026	1.74857	1.14484	1.32524					2.20179	2.48035	2.75803	3.53818		3.79894	3.64488	2.74524	4.11895									/	5.33822	4.41269
																2.11846	1.14995	2.06494	1.75494		1.47629	2.05355	1.75581	0.248775					2.21769	3.97341	2.84747	3.55711		3.9338	3.83406	3.6974	4.27742									/	5.43813	6.06241
																1.88397	1.20371	1.46816	1.43462		1.77031	1.80338	1.46039	0.229192					2.74195	4.12474	3.23148	3.0918		3.12682	3.84113	2.70585	3.35546									/	4.99162	5.96549
																1.68236	1.34142	1.17965	1.88068		0.913714	1.53139	1.1662	1.40548					2.37077	2.7778	3.1058	2.73621		3.41494	3.55491	3.24788	2.92368									/	4.34851	4.40286
																1.92144	1.2111	1.89361	1.52908		0.960858	2.13706	1.50488	0.94278					2.64608	3.80385	3.72861	2.25202		2.22696	4.06098	2.17276	3.64301									/	6.39854	4.35613
																2.00664	1.13844	1.28927	2.05999		0.985276	1.39643	1.01192	1.33504					2.45784	4.01576	2.77425	2.3107		2.71857	2.29973	2.25864	3.15522									/	5.5834	4.52548
																1.64134	1.08513	1.02501	1.91133		1.26262	1.68861	0.196425	0.719155					2.16919	3.68087	2.47324	2.66293		2.438	2.46924	2.15094	4.00501									/	4.95855	5.23783
																2.06513	1.1476	1.59643	1.59132		1.43819	1.42047	0.410789	0.696354					2.428	3.03597	3.73919	2.54054		4.02165	2.78253	2.58386	3.99823									/	6.15052	4.74762
																1.4502	1.06107	1.39344	1.4518		0.883829	1.85569	1.71447	0.571476					2.51447	3.92949	3.35313	2.60363		3.27559	2.78846	2.56081	3.51301									/	4.49272	6.02222
																1.68129	1.09673	2.14927	2.07288		1.05539	0.752528	2.05486	0.514471					3.79229	3.28386	2.34267	3.06537		3.6138	2.31691	3.62016	3.16951									/	5.94881	5.51657
																1.58303	1.07317	0.975439	1.73184		0.846849	0.771173	1.09533	0.182419					3.46146	2.79946	3.68402	3.2444		2.29718	2.55368	3.28583	3.33035									/	4.90099	5.76303
																1.79453	1.05129	1.69254	1.89961		0.826476	0.933301	0.187414	1.00843					2.48955	3.95334	3.9832	2.42064		4.07392	2.34077	2.16002	2.99049									/	5.43607	4.34217
																1.45145	1.09485	1.11319	1.99633		1.25132	1.43728	0.530779	0.266427					3.01756	3.86271	2.64821	3.87082		4.26879	2.31756	3.24719	3.66985									/	4.91102	4.45191
																1.9927	1.66641	1.33436	1.89655		0.958975	1.14098	0.225786	0.39458					3.72066	3.77892	3.78511	3.82201		2.67307	2.46889	2.90115	3.27215									/	4.95267	4.64864
																1.53347	1.87636	2.02817	1.61461		1.52381	0.924403	1.8492	0.168084					3.78363	2.80241	2.31876	3.54268		3.25758	2.59047	3.66794	2.87378									/	4.42187	5.28498
																1.69155	1.73132	0.966663	1.77878		0.827101	0.735168	1.71907	0.360631					4.06319	2.22025	3.49233	3.57089		3.70165	3.0626	2.74225	3.85241									/	6.20262	6.13569
																1.49561	1.86863	2.01347	2.0091		1.06707	0.829267	1.93606	0.396795					3.23339	2.36435	3.26484	3.39548		2.25095	3.61533	3.64137	3.54984									/	4.42214	4.93389
																2.1447	1.7189	1.0026	1.91364		0.806869	1.75859	1.63289	0.166541					3.90509	2.44605	3.90904	2.97578		3.33584	2.29256	3.95603	3.02438									/	5.77054	6.33558
																2.01404	2.083	1.25455	1.97644		0.832082	0.755953	1.93216	0.53038					2.91011	2.87384	2.34033	2.88804		2.89345	3.35098	3.05136	4.28043									/	5.48954	4.59876
																1.91022	1.8549	1.83594	2.12704		1.34752	1.07574	1.51981	0.115887					3.39964	3.64009	2.37179	2.25981		3.73094	3.23864	4.06867	4.16614									/	4.32803	5.40696
																1.26522	2.14398	1.71778	2.02265		0.814198	1.66489	0.672513	0.0937068					4.24349	3.14241	2.46261	3.03325		4.04328	3.68112	3.82323	4.16587									/	5.44944	5.29956
																2.03623	1.70517	1.54506	2.10401		1.57843	0.72384	1.50865	0.430274					4.01138	3.43998	2.32047	2.69178		3.89784	3.28714	3.11452	4.02685									/	5.05043	4.37972
																1.70146	2.01651	2.11518	1.97236		0.933593	2.13374	0.250842	0.139035					3.71474	3.26123	2.7714	3.92753		2.62454	3.78571	2.16627	4.22612									/	4.74234	4.98892
																1.842	1.80183	1.05995	1.57781		0.812928	0.755953	0.72396	1.86631					4.23539	3.46601	2.60645	3.35669		3.07755	3.27684	2.71129	3.91102									/	4.74568	5.07023
																1.96216	1.98085	0.99432	2.03579		1.20933	0.80877	1.49632	0.494649					3.34882	3.47702	3.28515	2.91624		2.38455	2.65735	2.57534	3.45927									/	4.55812	5.76581
																1.59484	2.12137	1.40653	1.76465		0.870905	0.797515	0.243401	0.96855					2.87125	2.46624	3.61776	4.03998		4.13199	2.81957	2.51086	2.94187									/	5.56486	6.195
																1.53745	1.55485	1.80072	1.53836		1.53579	1.40695	2.11138	2.14008					3.91905	2.58406	2.2054	3.01906		3.43061	4.20502	2.78484	4.21152									/	5.28274	5.63123
																1.93323	1.88299	0.999501	1.94177		0.777509	0.851395	0.979566	0.445132					3.78551	3.43547	3.90947	2.50104		3.61806	3.29907	2.97522	3.1641									/	5.6003	4.64313
																1.29816	2.1266	1.65966	1.42941		0.736921	0.883548	1.31442	0.434455					4.1765	3.35865	3.49521	3.83305		2.8455	2.31775	2.84556	4.26336									/	5.64435	4.53573
																1.25935	1.69549	1.87202	1.54339		0.872073	1.0213	1.8483	0.378546					3.61324	3.3034	2.93992	3.40092		3.33534	3.28861	3.60004	3.85187									/	5.99067	4.52106
																1.07488	1.92705	1.20241	2.03947		1.04257	2.03054	1.53179	0.0718698					3.15537	2.40054	3.49799	4.09247		3.10961	2.88723	2.3962	3.6746									/	5.89055	4.97358
																1.56316	1.70616	0.983875	1.83749		1.32684	0.797839	1.74524	1.80131					3.96589	3.07663	3.6937	4.20754		4.07059	2.60272	3.33132	3.47205									/	4.36474	5.7307
																1.14284	1.72677	1.40683	2.00073		0.796217	1.32743	1.89276	0.333856					3.94945	2.84886	4.28938	2.53239		2.54632	2.62996	2.82917	4.0263									/	4.54012	5.52105
																2.01507	1.9767	2.09161	1.67251		1.51343	0.958421	0.465651	1.99452					3.74931	2.79209	3.59402	3.85139		4.28967	2.19454	4.29564	3.00656									/	6.00945	4.331
																0.965523	1.80745	1.87133	2.03322		1.19989	0.829267	1.51468	1.3337					3.50428	3.24655	4.04999	3.46351		3.51274	2.84679	3.15537	3.318									/	6.44302	6.20998
																0.54246	1.9431	1.03828	1.65682		0.820184	0.772511	1.88757	0.0819442					2.66215	3.06693	4.05369	3.8911		3.84044	2.66382	3.73076	2.8751									/	6.27535	6.30368
																1.3535	1.58206	1.54623	1.78628		1.10206	1.15067	0.383557	0.636694					3.52397	3.02201	3.26604	4.15248		3.64332	2.81935	3.49189	4.17487									/	5.301	5.23628
																2.05469	2.11206	1.2019	1.57761		0.924402	1.40677	1.67455	0.227272					3.78653	3.08468	4.00511	3.08293		3.03849	2.24089	2.24653	4.25148									/	5.32419	4.43632
																1.90223	1.84268	1.8033	1.86745		1.25646	1.80955	1.67222	1.43223					3.58183	3.02389	2.93528	3.02586		2.50708	2.34309	2.34706	3.60471									/	4.77528	5.35153
																1.28075	1.30334	1.07677	1.7069		1.37333	0.750811	1.41436	0.406941					3.35025	3.06482	3.72984	2.93918		2.2646	2.19454	2.65993	3.09147									/	4.4005	5.35654
																1.78227	2.0593	1.46598	1.9993		0.94567	0.908623	0.897305	0.249811					3.78462	2.76728	3.40951	2.32983		3.87458	3.46488	2.68882	4.20501									/	6.08254	5.44847
																2.05491	1.32535	1.25919	1.46226		1.54066	0.784455	1.63206	0.295454					3.3641	2.55533	3.14197	3.79571		2.79961	2.66198	2.26051	4.21469									/	6.07601	5.08175
																1.91801	1.7352	1.90322	1.62027		1.06074	2.11453	1.44668	0.27123					3.02964	2.63063	2.53438	2.36678		4.09122	3.77543	3.06959	3.99388									/	5.5737	6.05716
																1.91895	1.18371	1.14647	1.87779		1.43031	1.43944	2.0492	1.15435					3.56977	2.37925	2.52048	3.05745		2.93684	2.28238	3.99137	3.48767									/	5.60155	5.18509
																2.12291	1.36622	1.74951	1.68175		1.28149	0.798809	1.51436	1.71824					3.33387	2.79735	2.52096	4.19658		3.99166	3.98238	2.465	3.32885									/	5.07313	5.26643
																1.79676	1.74498	2.02817	1.97236		1.4946	0.974455	1.16704	0.463883					3.05781	2.84241	2.23142	3.52328		3.96524	2.25817	4.00674	2.85014									/	4.3872	4.52294
																1.79172	1.97323	1.42833	1.99436		1.19824	0.859546	1.36303	0.18383					3.40871	2.84237	2.24986	2.88265		3.26815	2.52132	3.36452	3.73047									/	5.29945	4.42713
																1.87001	1.10611	1.10681	1.74282		1.15164	2.0133	0.369845	2.06615					2.80822	2.84886	2.63786	3.94176		3.50965	2.93492	2.93732	3.38211									/	5.38134
																1.92178	1.79791	1.88632	1.40552		1.29957	1.47138	0.369124	0.516976					3.06928	2.22407	3.48479	3.73938		2.74408	3.66569	2.54705	4.09321									/	4.54555
																1.96418	1.62147	1.73081	2.0787		1.0557	1.1264	0.322043	0.184212					3.1972	2.58158	4.11437	3.36748		2.50779	3.06031	2.84379	3.44506									/	4.64548
																1.66532	1.87291	1.58108	1.65775		1.06228	1.29592	0.306122	0.242337					2.82925	2.35318	2.93096	2.9875		3.60419	3.5823	3.55141	3.56656									/	5.27245
																1.71558	1.45846	1.45679	1.73911		1.29857	1.80802	0.364839	0.364646					2.46541	2.58188	2.46707	2.71304		2.29054	2.70124	3.64067	4.01446									/	6.02771
																2.11183	1.26359	1.98849	1.53142		1.18633	1.71009	0.164555	0.573022					3.29835	2.6207	3.16626	2.51987		3.79531	3.19214	2.2258	4.04854									/	5.00209
																2.07865	1.4597	1.26737	1.86937		1.14093	1.27388	0.107623	0.375119					3.34446	2.55579	2.8849	2.96707		3.32417	2.32248	3.09653	3.62695									/	4.34499
																1.77652	1.16723	2.10821	1.68556		1.1938	1.5185	0.204545	0.174122					2.69767	2.19098	2.59855	2.70012		2.7811	2.15621	2.72924	3.88521									/	6.18046
																1.61749	1.75016	2.06477	1.57138		1.15107	1.22414	0.114596	1.47636					3.20245	2.42209	2.90666	3.82937		2.40673	3.94241	2.35077	3.08097									/	4.84853
																1.9833	1.53456	1.32164	1.37127		1.21779	1.66595	0.339988	1.42128					2.91309	2.62203	2.83113	2.45667		3.694	4.03149	2.61417	4.01426									/	4.72619
																1.68475	1.26766	1.12831	1.84699		1.13798	1.9729	0.430274	0.360631					2.98395	2.51792	2.62712	3.44142		2.43363	3.92709	3.30393	3.17314									/	4.7863
																1.74543	1.99388	1.71694	1.44589		1.23051	1.3229	0.265838	0.318992					2.65569	2.43729	2.72126	3.75672		3.45865	4.07552	2.70852	3.91816									/	5.66848
																1.41411	1.15375	1.90097	1.92424		1.29793	1.24568	0.257949	0.578541					2.49566	2.27699	2.29028	2.40778		3.45155	4.15875	3.35575	3.09536									/	4.6593
																1.51974	1.7317	1.79533	1.64131		1.27261	2.1282	0.704399	0.107623					2.97632	2.45597	2.47092	3.95315		2.38734	3.76016	3.69503	2.70891									/	4.30119
																1.217	1.1348	1.35312	2.07559		2.0661	1.5796	1.35555	0.865934					2.55831	2.22281	4.17836	2.32038		2.19245	4.11939	2.36797	3.89303									/	4.96179
																1.40014	1.60611	1.1005	1.32003		1.99008	1.24568	1.62123	0.292552					2.38204	2.32064	3.5432	4.23529		2.48768	4.09316	2.41243	2.85087									/	4.56782
																1.8068	2.08324	1.89056	1.36655		2.0933	1.31967	1.12283	0.345197					2.32409	2.24783	2.61282	4.02165		3.47824	3.8884	2.59526	3.16213									/	5.71606
																1.84627	1.13342	2.12323	1.2324		2.05357	1.99076	1.69143	0.496275					2.66113	2.25637	3.17614	3.96285		2.82057	4.04637	3.954	3.35574									/	5.22619
																1.32836	1.83163	1.21642	1.47507		1.76856	1.22866	1.99673	0.527984					2.60096	2.17204	2.48838	2.74273		3.24323	4.01628	2.4679	3.79766									/	4.54225
																1.3064	1.22771	1.12464	1.65104		2.13617	0.953624	2.00156	0.226927					2.85298	2.22235	3.12168	2.38986		3.46157	3.66464	3.31313	3.72697									/	4.75344
																0.905041	1.35109	1.92387	1.96093		2.13387	1.68482	0.634169	0.38949					2.23896	3.43387	2.40735	2.18977		2.2174	3.51397		3.48975									/	6.00175
																1.4577	1.64512	1.51697	2.10524		1.92477	0.798889	0.355011	0.185609					2.26898	2.28753	2.16324	2.188		2.80192	3.88448		3.16801									/	5.19074
																1.38753	1.03004	1.57789	1.31355		1.72194	1.93923	1.85944	0.207922					2.73087	3.05458	4.18624	2.18907		2.93912	3.51294		2.94871									/	6.11796
																1.13574	1.48958	1.67953	1.80412		2.086	1.65414	1.41341	0.38145					2.2843	3.32691	3.91804	2.75154		2.15862	3.34158		3.73104									/	5.37823
																1.67679	1.69453	1.05936	1.23742		1.89106	0.898403	0.192847	1.25318					2.66513	3.96373	2.333	3.18704		3.06861	2.77475		3.77782									/	4.97894
																1.30008	1.0838	1.63252	1.58316		2.01112	1.10423	0.575598	0.32444					2.40244	3.8019	3.55718	3.81739		2.98204	3.40338		2.68314									/	4.61585
																0.728431	1.24297	1.30164	2.03907		1.76796	2.09131	0.441531	0.107623					2.32997	3.76807	3.39539	2.55582		3.07743	4.14247		3.52724									/	4.84835
																1.50817	2.00065	1.89942	1.80758		1.91427	0.768236	1.8488	0.317935					4.04166	2.1521	2.75147	3.00244		3.14122	4.12822		3.74483									/	4.7854
																1.42515	1.07735	1.55157	1.40956		1.71938	1.38312	1.09597	0.767114					2.8673	2.74274	3.01602	2.71868		2.82848	4.03866		3.58632
																0.890896	1.56902	1.27031	1.74343		1.90304	0.498242	2.0625	0.741434					2.80067	3.37159	3.87762	3.42016		2.84087	3.91646		3.55249
																0.867097	1.82924	1.43266	1.45145		1.75525	2.03498	1.28263	0.240327					3.94449	2.9629	2.3614	4.19072		2.5383	2.6646		3.62145
																1.01811	0.999759	1.12716	2.07299		2.04945	1.86034	0.42458	0.0964235					4.05074	3.33075	2.56171	3.43643		3.12241	3.39122		3.62017
																0.705564	2.13487	1.32835	1.58482		1.89451	0.8233	2.05319	0.238824					2.59493	3.15293	2.37277	2.76278		3.08594	3.53588		2.75303
																1.93036	1.01208	1.16578	1.9139		1.58108	1.65414	1.13122	1.85555					3.59687	3.81478	3.01377	2.95673		3.14757	3.74584		2.89541
																1.93644	1.14431	1.35293	1.76609		2.03344	1.55599	0.498447	1.10097					3.38125	3.26978	2.75322	2.40895		2.87916	3.69216		3.17542
																1.75746	1.30183	1.27761	1.91861		1.87236	1.27021	0.89679	0.26377					2.90806	2.6917	2.32792	2.77609		2.53438	3.71262		2.94134
																1.55696	2.02013	1.16001	1.45713		1.53827	0.641055	0.563478	1.18787					2.46274	3.23141	2.35648	3.05381		2.72278	3.62475		2.75753
																1.56886	1.77768	1.202	2.043		1.83502	0.42373	1.14009	0.883382					2.32119	4.02746	2.31617	3.44193		2.87701	3.43601		3.00123
																1.15844	1.90273	1.37282	1.70781		1.44155	1.69242	1.3474	0.632613					3.7916	3.17058	2.6552	3.56699		2.50037	3.37223		2.66804
																0.125359	1.94987	1.29159	1.91538		1.81639	1.45477	0.263503	0.197736					4.20892	2.76359	3.10366	3.80759		2.89405	3.96776		3.52925
																0.467982	1.17855	1.12543	1.84757		1.94068	1.52785	1.23541	0.414733					3.37095	3.48247	2.29156	3.52314		2.82251	4.16465		3.21305
																0.68589	0.963987	1.45253	1.48886		1.43117	0.553104	0.240978	0.46282					3.74519	3.91039	3.13384	4.14251		2.1918	4.23518		2.58249
																0.591966	1.36194	1.15522	1.76639		1.62868	0.93558	1.14983	0.456691					4.11641	4.06978	3.48553	2.51295		2.74206	4.09031		3.461
																0.254098	1.4853	1.85165	2.12721		2.12137	1.16249	0.45777	0.609168					3.756	4.01143	2.96923	2.225		2.40787	4.26726		3.54352
																0.646598	1.81657	0.331551	1.61836		1.81895	1.52734	0.373928	0.625897					3.50392	4.10356	3.65325	3.4232		2.33285	3.88827		3.09602
																0.401325	1.83524	1.21038	1.93054		1.50711	0.706596	0.14088	0.123282					2.70219	4.06523	2.95222	4.14451		2.31569	2.20579		3.20263
																0.182419	1.06262	0.941359	1.88724		2.1357	1.36141	0.486078	0.790469					2.91612	3.79541	3.95307	3.23108		2.67239	3.74198		3.38937
																0.938935	1.99647	0.393448	1.74609		1.36447	0.463883	0.254098	0.446519					2.85164	3.55646	3.49656	3.35174		2.66135	2.82355		3.38609
																0.46155	1.85261	0.175599	1.82264		1.70385	0.463883	1.54349	0.470418					2.44688	3.30497	2.55908	2.17349		2.32359	3.42694		3.34421
																0.612665	2.08875	1.98656	2.09084		1.94561	0.910301	0.364194	0.203279					3.2759	4.17799	2.67252	2.50184		2.6115	2.42604		2.50044
																0.230316	1.59901	1.578	2.01241		1.34484	1.03284	0.978327	0.102711					2.9766	3.01914	3.28294	2.42115		2.2128	3.19047		2.45426
																0.439185	1.68376	1.17423	1.67467		1.5235	0.510531	1.60669	0.164556					2.7102	2.74471	3.36192	2.36295		2.50818	3.21832		3.2424
																0.304763	1.97356	1.74	1.49302		1.98168	0.664788	1.85778	0.215246					2.30928	3.39605	3.29496	2.91634		2.26597	3.20021		3.32265
																0.250842	1.64591	1.45834	1.91779		2.14104	1.17156	0.250437	0.166541					2.30335	2.22806	2.16196	2.7281		2.42747	3.80255		2.65873
																0.971922	1.69949	0.57572	1.97354		1.71569	0.827056	0.123282	0.27123					3.90989	2.16456	2.62668	4.13716		2.26719	3.58928		2.55328
																1.79419	1.16289	2.12733	1.53313		1.96808	0.512382	0.572257	0.251746					3.12655	4.12715	3.39694	4.03035		2.16526	2.51662		3.17084
																1.47717	1.41696	1.10917	1.73747		1.73574	2.09143	1.0703	0.258949					3.13629	3.97328	3.93762	2.28901		2.23429	2.77477		2.48615
																1.20641	1.5489	1.47723	1.82448		1.95847	2.00365	0.60534	0.280032					3.29626	3.78155	2.48481	2.27554		2.19531	2.94307		3.04949
																1.71577	1.7856	2.01361	1.52669		1.40923	2.02147	0.625484	0.245641					2.40438	3.32041	3.25384	4.14016		2.67107	2.20559		3.17251
																1.42004	0.977555	1.69433	1.7706		1.71794	2.00417	1.07142	0.115887					2.44496	2.59437	3.10057	3.74888		2.49938	2.82316		3.11633
																1.73668	1.52199	1.57504	1.70203		1.92657	1.87795	1.72649	0.423786					3.52333	3.48666	3.53062	2.40895		2.95411	3.84201		3.10171
																1.70004	1.80858	1.30811	1.73673		1.75129	2.099	1.71839	0.164555					2.74496	2.16058	2.2065	2.24237		2.89477	3.90091		3.17809
																0.766492	1.19379	1.42443	1.27752		1.47601	1.51911	0.146276	0.485208					2.2451	2.54276	2.93814	3.30839		2.22739	3.31152		2.82736
																0.730737	1.00594	1.96027	1.26461		1.76071	1.01504	2.04545	0.0964235					2.59097	3.06055	2.64044	4.23834		2.742	3.95778		2.33077
																0.768795	1.01285	1.17212	1.36423		2.03619	1.20147	0.602463	0.260816					2.29287	2.61634	3.32645	3.41242		2.70063	3.87542		2.49051
																1.07363	1.59814	0.842655	1.37723		1.67162	1.61376	0.559212	0.203278					3.25945	2.29903	3.01963	4.00116		2.59001	3.9964		3.06148
																0.62349	1.80873	1.59444	1.43948		1.51292	1.8441	1.3337	0.988513					3.32635	3.39333	3.35885	2.6213		2.18395	3.59783		3.00719
																0.386909	1.3991	0.747521	1.54769		1.73553	1.71719	1.03812	0.923684					2.47332	3.95157	3.83528	3.85673		2.43464	4.23939		3.01755
																1.55906	1.06189	1.7102	1.50591		2.04385	1.35829	1.47804	0.189737					3.40381	2.64973	3.37358	2.87226		2.57722	3.42523		2.76374
																0.274614	1.36225	1.43962	1.83169		1.40842	0.317935	0.182419	1.84417					3.85883	3.72772	2.42275	2.37027		2.64019	3.66287		3.03547
																1.22594	1.39522	1.85925	2.03572		1.40842	0.317122	2.13266	1.473					3.52972	3.03737	2.15243	2.33845		2.47303	2.65527		3.09996
																0.500515	1.32223	0.759724	1.61418		1.95815	1.58648	1.36636	1.04639					3.01464	3.66272	3.11599	2.98555		2.58974	3.01774		2.18717
																1.30835	1.27043	2.0369	1.52534		1.74161	0.760865	0.451123	1.76459					3.84626	4.03019	4.26787	2.71356		2.31141	4.24454		2.82423
																0.220845	1.63895	1.58919	1.63895		1.74694	0.620659	0.705643	1.9703					2.62875	3.79653	3.62643	2.29356		2.27683	3.20403		2.88399
																0.563519	1.99069	0.23774	1.65386		1.60518	0.662523	0.105196	2.10879					2.8251	4.1533	2.2088	3.28836		2.30165	3.63243		2.85489
																0.968186	1.82882	2.05558	1.57974		1.80625	1.13199	0.0948686	0.318844					2.40088	3.92179	2.75194	2.19084		2.20994	3.68334		2.66992
																0.7921	1.66144	1.51054	1.48537		1.89828	0.654429	1.39708	0.102711					2.33368	3.36421	3.41855	3.35824		2.15805	4.25999		2.33088
																0.641543	1.53743	2.06552	1.44124		1.37651	1.81046	0.228885	1.56749					2.75474	2.97582	2.85216	2.93813		2.21008	4.00828		2.6397
																0.911152	2.00311	1.74774	1.48084		1.62612	0.647685	1.01192	1.08039					2.60805	2.24988	2.84216	3.73009		2.202	4.06116		2.62512
																1.02481	1.85977	1.40058	0.838865		1.23468	0.677937	0.179565	1.72155					2.47033	2.74615	2.85268	2.19277		2.19201	2.5077		2.43416
																0.33512	1.51663	0.0948685	0.907786		1.47488	0.568537	0.129414	1.3399					2.21907	3.05975	2.63713	2.60726		2.43026	3.84027		2.2013
																1.35157	1.73609	2.00001	0.620242		1.94026	1.5335	2.09396	2.01259					2.44786	2.68499	3.24866	2.80502		2.55804	3.60787		2.22392
																0.46155	1.98407	1.96142	0.534847		1.79075	0.62522	0.979495	0.930825					2.20707	3.2634	2.54797	2.41046		2.20153	3.97342		2.48285
																0.40453	1.7936	1.50784	0.545353		1.38194	0.709215	0.548615	0.838698					2.50367	2.19641	2.22515	2.5008		2.22696	2.6842		2.39081
																0.215246	2.05847	1.92429	1.13305		1.90303	0.984586	0.269696	2.04391					2.32525	3.24881	3.11842	3.18334		2.79133	3.73194		2.75119
																0.381531	1.74632	0.826876	1.37803		1.73031	1.11544	0.854259	0.129414					2.3591	3.59443	3.29418	4.07474		2.76978	3.40761		2.40068
																0.971791	1.61434	1.70304	1.43906		1.99177	1.19675	0.920944	1.82519					2.19404	3.04506	2.59318	4.02804		2.88729	3.73692		2.60569
																1.95194	2.09786	1.21515	1.0085		2.09346	0.692634	0.42458	0.211616					2.24478	2.66236	3.35627	3.27893		2.53399	2.42499		2.51213
																1.23364	1.92705	1.63932	1.32605		1.7982	0.687019	0.79837	0.272554					2.36793	3.95461	2.51495	3.41309		2.75613	2.48058		2.3872
																1.25769	1.71608	0.930069	1.02981		1.47921	0.730385	0.214408	1.94763					2.36893	2.32009	3.18889	4.22337		3.3498	4.19593		2.34187
																1.76137	1.48623	0.89843	0.179957		2.14139	0.577551	0.185609	0.132521					2.18599	3.95789	2.72924	2.42339		4.11955	3.20325		2.40401
																1.63626	1.57203	0.773293	1.48796		1.80959	0.598631	0.390152	0.201616					2.49221	2.79906	3.44149	3.15056		2.4545	4.2825		2.60053
																1.28531	2.12088	1.18253	1.89475		2.04465	0.577551	0.263503	1.79758					2.53348	3.30708	2.30088	2.77866		2.90843	3.55861		2.73188
																0.861282	1.93708	0.507086	0.26377		1.59231	0.608897	0.710241	1.49531					2.31759	3.48215	2.41725	3.0271		2.49753	4.22141		2.63819
																0.918636	1.35536	0.795325	1.24512		1.40176	0.694496	0.691753	1.20622					2.49341	3.10326	2.36285	2.59944		2.18526	3.8106		2.64289
																0.889208	1.41356	0.455576	1.37071		1.30719	0.615646	0.570312	2.07127					2.29542	4.05413	3.27399	2.92863		2.20063	3.20425		2.78617
																0.980068	1.7741	0.401326	1.48988		1.58108	1.15091	2.00228	0.937068					2.40186	2.74927	2.43209	3.72135		3.11557	2.34745		2.76744
																1.3893	1.51515	0.413297	0.197735		1.86857	0.602931	0.694734	0.201616					2.3114	3.04653	2.68755	2.88659		3.14517	3.64287		2.62815
																1.04639	1.41118	0.501951	0.477813		1.39466	2.03047	0.447499	1.03213					2.46725	2.26405	3.91177	2.41206		2.80827	3.50584		2.79576
																0.897304	1.27119	0.377448	1.26008		1.38779	1.83821	1.11674	1.37641					2.24817	3.47837	2.16236	3.33849		2.88195	3.2866		2.58805
																0.470633	2.04866	0.526574	1.79373		1.91134	2.04833	2.14454	0.209535					2.31941	2.91368	2.68648	2.61379		4.09293	3.12337		2.61712
																1.52405	1.37127	1.38949	0.0454544		1.17759	2.02405	0.749925	1.74774					2.16912	2.51809	2.29818	3.47945		3.13206	2.9253		2.55697
																0.547201	1.87419	1.6801	1.94554		1.51587	1.4809	0.88773	1.11919					2.16312	2.82402	3.12607	3.40738		2.94813	3.21574		2.36142
																0.568497	1.53429	1.60123	0.114596		2.05999	1.63174	0.399958	1.8521					3.21253	4.29032	3.3498	3.36759		4.24627	3.19576		3.67068
																0.417479	1.35821	1.82057	1.99819		1.70146	1.2739	1.14384	0.158153					4.07245	2.26146	4.27298	3.85425		4.2052	3.36116		2.95826
																0.524415	1.65729	1.59522	1.98747		1.36755	2.1253	1.94027	0.0681816					2.85427	2.68821	3.80488	3.77132		3.34019	2.34495		3.53228
																0.0937067	1.77104	1.48369	1.56476		1.8386	2.09951	1.29394	0.179957					3.18	2.6908	4.04658	3.69822		3.84539	3.01285		3.67595
																0.858643	2.11639	1.57069	0.253912		1.1458	2.13396	1.38295	0.625484					2.31577	2.19081	3.39129	3.40723		2.58649	2.30742		2.56522
																0.107623	1.53546	1.77996	0.209535		1.99923	1.83674	2.08514	2.00734					3.06401	3.24868	3.46967	3.09854		2.36251	2.42656		3.70963
																0.658755	1.39424	0.87723	0.553445		2.06131	2.0842	0.546128	0.55504					3.1982	3.28442	2.43858	2.82768		2.53781	2.24167		3.29577
																0.506807	1.88384	1.43646	0.896992		1.93836	1.85267	1.7785	0.413239					2.62065	3.7234	2.78203	3.20927		3.94314	2.72354		2.32647
																0.179957	1.49178	1.37755	0.211615		1.29698	2.01207	1.1574	0.0321412					3.38633	2.54776	2.96684	3.04933		2.15919	3.22252		2.2018
																0.569363	1.72975	1.74391	1.5364		2.00013	1.87484	1.31085	0.573022					2.15479	3.16715	2.53311	3.31326		2.64384	3.54288		2.56844
																0.254529	1.89927	1.72155	1.13405		1.72593	1.89466	2.07487	0.271231					2.4014	2.47821	3.69761	3.02399		3.21359	3.35667		2.81091
																0.570311	1.60426	0.513604	1.38239		1.40788	2.11555	1.26515	1.87354					2.91687	2.55196	2.74489	3.16582		2.64601	2.81014		2.62288
																0.834029	2.09639	0.75641	1.88855		0.916254	1.81729	1.9197	1.68545					2.59628	2.67721	3.54441	3.54672		4.13078	2.3491		4.1837
																0.434455	1.85343	1.10003	0.336867		1.10041	2.01864	0.616752	0.168084					2.81076	3.64999	3.92667	2.29685		4.28646	2.64071		3.89787
																0.194745	1.72736	0.829372	2.14043		1.5106	1.79326	1.32127	1.76632					2.58306	4.14186	3.23108	2.38714		3.40914	2.85283		2.80507
																0.485642	2.14618	1.63742	0.766585		0.88266	1.97932	1.40021	0.690032						2.24672	4.18758	2.22155		3.72507	2.31741		4.13419
																1.08337	1.96842	1.33099	1.28297		1.37978	1.19989	1.36973	0.980907						2.16432	2.49355	3.13592		3.26386	3.06412		3.65784
																0.498242	1.42414	1.26923	0.664788		0.962176	1.83032	1.12602	1.1172						2.72551	3.96307	3.67505		3.51885	2.85783		2.32659
																1.67185	1.5211	2.05309	1.12048		0.928017	1.01073	1.04315	0.610438						2.69036	3.85347	2.38203		3.46542	2.85114		2.63864
																1.13526	1.66151	1.39366	0.175599		1.34433	1.86059	1.91993	0.856007						2.1725	3.31843	2.55214		2.59503	2.58739		2.75903
																0.953943	1.78383	2.01329	0.786778		1.44506	1.53838	1.8882	0.755073						3.06412	3.01144	2.39832		3.08023	2.58008		3.21389
																1.37077	1.99695	1.96091	1.70218		0.799592	1.25543	0.146276	2.02059						3.1345	2.29616	2.69437		2.86764	2.60823		2.66786
																1.38181	1.66227	1.08636	1.89394		0.886881	1.36914	1.17875	1.79724						3.20103	3.60854	2.41933		3.41472	2.44883		2.32772
																1.37002	1.35402	1.33351	1.50368		0.903042	1.62406	0.489783	0.121169						2.25404	2.87145	2.3		2.1873	3.16445		2.48711
																1.45101	1.44554	0.460583	1.99395		0.882795	1.34286	0.940486	0.367041						2.67115	2.40724	3.30854		2.45164	2.49738		4.08967
																0.958274	1.76241	0.745057	0.930549		0.659004	1.46741	0.756657	1.48641						2.90068	2.23093	2.73561		2.49168	2.70251		3.97827
																0.987729	1.96842	1.2637	0.790031		1.2124	1.74344	0.99581	0.34077						3.38555	2.44489	2.8906		2.71667	2.95608		3.13895
																1.11118	1.46823	1.59234	2.05544		0.709215	1.37002	0.745791	0.399136						2.27014	2.66445	3.45485		3.44504	2.84687		3.94444
																0.665494	1.3857	1.5678	1.1536		0.5626	1.33398	0.868532	1.99012						3.63362	3.25211	2.46851		3.41582	2.31815		2.65586
																0.692635	1.90969	1.1397	0.80749		1.11289	0.962722	0.665647	0.0454544						3.69417	3.40231	2.36465		3.03587	2.65731		4.20242
																1.07488	2.11725	1.7667	1.1241		0.923404	1.32056	1.94449	0.296327						3.79762	2.63137	3.28307		2.86969	2.64972		2.39886
																0.438597	1.49869	1.07269	0.352822		0.647141	1.40151	0.121169	0.113636						3.99617	4.04971	3.23716		2.68135	2.69192		2.64748
																0.503959	1.28974	1.94783	0.880934		0.85122	1.40151	1.51122	0.35677						2.48812	2.57699	3.19481		4.25208	2.33381		3.29914
																0.36817	1.89041	1.46792	0.698442		0.635462	1.33874	0.165457	0.267658						2.80856	2.45473	3.32718		3.39399	2.39346		2.60856
																1.82678	2.04313	1.45555	0.935966		0.751644	1.0213	0.734264	0.241399						4.17494	3.28726	3.19993		3.95175	2.31714		3.14354
																1.82168	1.56347	1.47944	0.128565		1.39023	1.05752	0.883673	0.336169						2.55283		3.13428		3.139	2.25752		4.03697
																2.12672	1.94349	1.19365	1.09438		0.918235	0.877683	0.145525	0.266808						4.27086		2.45199		3.49964	2.28832		3.75539
																1.89638	1.77512	0.73061	0.227272		1.00869	1.17189	0.39285	0.421397						3.95198		2.25891		3.86086	3.00428		2.59094
																2.06759	1.32139	0.409988	1.02842		1.38027	1.20664	0.467864	0.863934						4.26717		4.08633		2.61436	3.07762		2.75322
																1.3398	2.03667	1.22568	1.37769		0.805569	1.23218	1.32139	0.425445						2.49672		4.08192		2.64138	2.87912		3.26128
																1.37121	1.92292	2.14618	1.17414		0.736921	1.12673	0.695319	0.766686						4.28677		3.37129		2.20016	2.74966		2.61988
																1.38259	1.85204	1.89889	0.468534		0.771507	1.03056	0.549228	0.0321412						2.43104		3.04695		3.12302	2.50417		2.84448
																1.74952	2.03692	1.31339	1.7918		0.949758	1.10824	1.95632	0.102711						2.30564		4.02855		2.51879	2.88444		3.76722
																1.57685	1.71821	1.82705	1.04644		0.747016	1.38313	1.04876	0.470417						2.54423		2.86444		2.61201	2.60975		2.95455
																1.39338	1.61836	1.1451	2.13692		1.09901	0.936005	1.10448	0.329111						2.98282		3.22853		3.66362	2.56372		4.21308
																1.32524	1.65419	1.57633	0.242337		0.739371	0.856773	0.766584	0.194745						3.47734		3.73915		3.91781	2.36368		2.1767
																0.886008	1.41812	0.276885	0.589954		1.23301	0.884655	1.30532	1.25976						3.3521		4.04927		3.0642	2.48016		2.22395
																2.07853	1.80314	0.786121	0.203817		0.729879	0.787084	0.884524	1.64515						4.22751		2.91155		4.20769	2.28577		2.78048
																1.49477	1.72107	0.33512	0.516976		0.791011	0.940859	0.823349	1.17414						3.52856		2.96665		3.70939	2.61912		3.18696
																1.69929	1.60635	2.0426	0.346757		0.802678	0.735168	0.237741	1.42019						2.3256		2.1729		2.53919	2.76692		2.90758
																1.17696	2.01871	2.02387	0.503493		1.11765	1.01913	2.06139	0.204545						3.90562		2.36372		3.20223	2.84474		3.3088
																0.697106	1.90646	1.84147	1.87213		0.941281	1.27962	1.3854	1.26008						3.60295		3.80452		2.38195	2.4596		3.55644
																0.557165	1.99179	0.798947	0.692636		1.36729	1.2386	0.610605	0.846658						3.3343		3.63454		4.15606	2.84187		2.36585
																0.434203	1.94622	1.27106	0.92564		1.22565	1.08777	0.417103	0.373928						2.15447		3.54082		3.32824	2.51396		3.02028
																0.443864	1.51943	1.68791	0.958978		1.08052	1.28357	0.605921	0.591649						2.98821		3.21383		4.02551	2.51409		2.21277
																0.208824	1.44503	0.908978	1.57111		0.99074	1.29957	1.57679	1.80249						2.81391		2.20961		3.13235	2.32137		2.63022
																0.826033	1.46948	1.3391	0.555506		0.93688	0.906001	1.0868	1.60669						2.9396		2.52067		2.32164	3.88372		3.63432
																0.25103	1.73541	1.32673	1.28914		1.0185	0.951389	1.61198	0.472923						2.6543		3.41552		2.63921	2.38679		2.9307
																0.300392	1.81791	0.873035	1.75948		1.13393	0.83293	0.901872	0.421397						2.92894		3.99739		3.03016	2.93919		4.0239
																0.616408	1.75082	0.71823	1.61818		0.962176	1.15576	1.22082	1.26569						3.55232		2.32508		3.05114	2.2973		2.27866
																1.34719	1.57616	0.464002	2.0777		0.905765	0.717672	0.274442	1.59299						2.68811		3.20348		2.8231	3.81279		3.92791
																1.51589	1.3408	1.2335	0.423786		1.14549	0.766951	1.19198	0.227272						2.97577		3.13016		3.2761	2.8149		3.14289
																1.82976	1.43406	0.214408	1.67669		1.06971	1.08846	0.46282	1.59475						2.2541		2.37812		4.07227	3.64272		2.77202
																1.21153	1.22076	1.22386	1.42309		1.09311	0.834676	0.426161	0.964039						3.74304		2.15066		3.58135	3.59447		3.73588
																1.42271	1.19229	1.42019	2.11367		1.21409	1.03004	1.18727	0.923862						3.52061		3.24876		3.46167	2.22732		4.21076
																0.752269	1.16001	0.736095	1.13912		1.16944	0.593866	1.9	0.226927						2.51607		2.69266		2.81601	4.06668		3.25939
																0.614056	1.13343	1.87795	1.81257		1.1992	0.593866	0.33512	0.425555						2.82722		3.38288		3.1193	2.2613		4.04597
																1.55668	1.2523	0.88898	1.32887		1.30863	0.725417	1.09775	0.280953						3.8035		4.05765		2.78085	4.07395		3.04429
																1.56038	1.36214	1.71473	1.71445		1.86385	2.09329	0.753923	0.412101						3.2692		2.80502		3.32456	2.40052		2.5291
																1.60459	1.17373	0.14374	1.159		1.89395	1.13722	1.26066	0.224326						4.20622		3.55123		4.2027	2.71087		2.94673
																1.25397	1.13821	1.56686	1.2969		1.58775	1.00625	1.95663	1.23164						4.09206		3.68123		2.93492	3.25113		2.97994
																1.02884	1.2695	0.569997	1.7135		2.0265	1.41454	0.30221	1.55319						2.6724		2.17188		3.684	2.25623		3.67508
																1.14284	1.40911	2.05683	1.93098		1.3662	1.65631	1.14744	2.03362						3.8453		2.68947		2.26865	2.33167		2.66903
																1.19575	1.26461	0.201616	1.67686		1.65793	1.24768	0.756999	0.166118						3.40419		2.36806		3.26349	2.51927		3.32042
																1.04461	1.26787	1.85697	0.861174		1.79783	2.03331	1.03652	0.482117						3.02626		3.02134		2.33728	4.27846		2.60242
																0.795058	1.32913	0.254529	0.935855		2.05962	1.6143	0.928146	1.90762						3.98183		3.50354		2.55387	3.29289		2.52301
																0.750238	1.51782	0.893405	1.70308		1.67637	0.920883	0.337424	0.51511						3.09386		2.59071		2.80174	3.70918		2.3148
																0.716472	1.4135	0.721925	0.978701		1.60393	2.14207	0.547344	1.50237						3.20046		3.55109		2.53356	3.93368		2.95177
																0.856336	1.48084	1.84655	0.609745		1.40277	1.97793	0.6778	0.695849						4.00321		3.03908		2.33279	4.08421		3.99609
																0.409721	1.44017	1.25562	0.241398		1.41541	1.07247	0.547345	0.475333						2.83165		2.15006		2.15509	4.14503		2.24572
																0.835603	1.30012	0.94701	0.269696		1.46544	1.93676	1.25976	0.224326						3.7973		2.17465		2.36772	3.73749		3.72529
																0.331244	1.27261	0.526574	0.549355		1.52214	2.11734	1.67896	1.64423						3.77027		2.40527		3.21183	4.01602		4.21436
																0.441531	1.22736	1.75387	0.754266		2.1426	0.666022	2.06573	1.11734						3.47342		2.41741		3.34821	3.77906		3.55094
																0.154852	1.21233	0.107623	0.0964235		2.09133	0.763576	1.3948	0.190725						2.64671		2.22133		2.18435	3.35067		2.82032
																0.827415	1.34157	2.13796	1.03488		1.9371	1.78681	0.914753	0.870135						4.21887		2.23839		3.82962	2.74743		3.56083
																0.732022	1.6553	1.62078	0.187414		2.02159	1.91777	0.877282	0.603748						2.87526				3.94181	4.17444		3.14726
																0.488727	1.19738	0.976166	0.123282		2.01706	1.79963	0.867459	0.161822						3.44527				3.62479	3.25521		2.71962
																0.216442	1.51502	0.911248	1.91589		2.00305	1.96184	0.146276	1.87328						4.27579				2.5491	4.27585		3.23056
																0.66043	1.23392	1.18762	0.183233		1.93391	1.72593	0.476024	0.710682						2.44992				3.099	3.41751		2.71308
																0.879865	1.54905	1.64546	1.80884		1.817	1.69848	0.702229	1.00638						2.57933				3.94015	3.40188		3.05422
																1.33627	1.20876	0.484094	1.31355		1.57138	0.612281	0.364646	0.692635						2.83232				3.66536	3.79862		2.80244
																0.323014	1.24496	1.77779	1.64037		1.92091	1.76752	0.246563	0.245641						3.1442				2.66791	3.78996		2.58574
																0.899212	1.2592	0.810067	1.82863		2.12392	1.15085	0.139034	0.201616						3.18837				2.97518	3.4497		2.35364
																0.166117	1.12036	1.72784	1.05165		1.93591	0.815698	0.12239	0.113636						3.08445				2.35974	4.16217		2.99848
																0.536586	1.15723	1.63882	0.660146		1.68689	1.65274	0.128565	0.428578						3.03175				3.80903	4.03969		3.01617
																0.418265	1.35312	0.842656	0.26377		1.6371	1.66128	0.173085	0.185609						2.21975				2.75004	4.15898		3.16948
																0.469468	1.44145	0.696354	1.26043		1.60921	1.62597	0.241594	0.152459						2.85416				2.68743	4.23071		4.08988
																0.280032	1.44199	0.777199	1.84534		1.58055	1.53221	0.260935	1.41306						4.29988				4.15609	3.55825		3.91072
																1.63206	1.16324	2.10658	0.481955		1.65264	1.44826	0.0718698	1.16526						2.4099				3.31808	3.80197		4.15207
																0.432415	1.29917	1.01243	0.922259		1.71416	1.13006	0.49517	0.798781						2.68651				2.52583	2.15965		2.38327
																0.364838	1.86337	0.409988	0.129414		1.80459	0.646088	1.56469	0.328111						3.36849				3.88594	2.40337		3.80237
																0.221164	1.81393	0.672512	1.63537		1.91707	0.577104	0.263503	0.508104						3.44904				4.0696	3.30748		3.91484
																0.921164	1.69002	0.23001	0.239119		1.79981	1.75755	1.77095							2.59318				2.64598	2.73862		2.46573
																0.827103	1.72639	0.382801	1.98388		1.42833	1.43489	0.37668							2.94521				2.50893	2.63559		3.33428
																0.208824	1.63487	0.774263	2.03148		1.43464	1.47365	2.08976							3.25503				3.84807	2.689		3.09356
																0.558931	1.67467	2.07187	1.53317		1.58321	1.64993	0.809834							2.37501				2.79043	2.87387		2.43836
																0.766155	1.7401	0.477272	0.199979		1.39591	1.57645	0.608486							2.4242				2.39067	2.50757		2.63084
																0.24478	1.68521	1.04453	0.458965		1.58369	1.48326	1.41874							2.75031				2.79832	2.53506		2.41725
																0.329111	1.43264	0.558931	0.514653		1.29698	1.43464	1.2553							3.05102				3.42429	3.09227		2.25265
																0.413238	2.09137	0.572175	0.454441		1.26472	1.11788	0.187414							2.54273				3.96056	2.27807		4.24439
																0.305763	0.992142	1.173	0.762531		1.5751	1.27043	1.64412							2.33108				2.85999	2.45203		2.58915
																0.12239	1.07149	1.05944	1.61648		1.42573	0.660713	1.44753							2.32959				3.43743	2.15283		2.34793
																0.0948685	1.17978	0.749801	1.90595		1.30646	1.27881	0.942133							2.31838				2.54213	2.88357		3.58087
																0.228406	1.36585	1.98806	0.139035		1.23392	1.32308	0.152459							3.7771				3.70452	3.34967		3.18057
																0.216442	1.58598	2.05147	1.71434		1.5428	0.80877	2.00937							4.02597				3.87321	3.09076		3.36364
																0.26377	1.72978	0.197736	0.63867		1.37583	0.981059	0.687361							3.3901				2.47391	3.14748		2.91052
																0.253912	1.99428	1.41952	1.53585		1.31537	1.16959	1.3649							3.1873				3.36323	3.27655		3.3987
																0.455009	2.00881	0.923683	0.377448		1.14444	1.19336	1.969							2.75812				2.71072	3.74383		4.04015
																0.262521	1.38947	0.33512	0.956649		1.4025	1.08737	1.83898							2.38578				2.41531	3.43831		2.86077
																	1.45163	1.71162	0.993851		1.22814	1.02483	1.50546							2.47671				2.18005	3.89555		2.58875
																	1.4841	0.448652	1.09205		1.24032	0.935787	0.824088							3.61015				2.56979	2.34969		2.39828
																	0.319556	0.585065	0.94688		1.2522	0.992313	1.66604							2.31704				3.1815	2.81609		2.24227
																	1.34083	0.266808	1.58388		1.39733	0.922165	0.899892							3.46289				4.24946	2.85801		2.2749
																	0.276205	0.819346	0.205423		1.35587	1.06917	1.84634							4.18597				2.86716	3.12342		2.99891
																	0.621454	1.1114	1.04713		1.31748	0.933845	0.240978							3.08595				3.37522	2.81041		2.44387
																	1.93433	1.91282	1.33395		1.33978	0.771508	0.129414							2.19193				2.34313	3.61528		3.00714
																	1.21667	2.09483	0.394581		1.15723	0.817978	1.20779							3.17754				3.28125	3.11974		2.4795
																	1.7651	1.23165	0.943602		1.23986	0.906631	0.618247							3.66704				2.42008	3.7975		2.48138
																	1.29474	0.588545	0.418883		1.24069	0.97577	1.26078							2.93449				3.87282	2.65015		3.36291
																	1.87135	0.60328	1.43808		1.14459	1.00855	0.750268							2.37103				3.57403	3.48747		2.97281
																	0.432306	2.10324	1.32763		1.06585	0.665046	0.358476							2.75832				3.24891	2.54425		2.20625
																	0.438239	1.38695	0.403175		1.10518	0.901177	0.179565							4.18333				3.62417	2.45676		2.35017
																	0.328111	1.69508	1.31912		1.75168	0.617106	0.448146							2.90427				3.97699	2.64693		2.67046
																	1.94333	1.70376	1.49669		1.5871	0.644136	0.245641							3.18439				2.76719	2.98231		2.32274
																	0.345197	1.30178	1.2751		1.92553	0.812882	1.8081							4.24956				2.58499	3.44676		2.31346
																	1.47793	1.46212	0.671231		1.59562	0.663102	0.242337							3.71447				2.77457	4.19458		3.55048
																	1.27451	1.64153	1.87023		1.57542	0.593207	0.369972							2.27316				4.25987	2.85295		3.75781
																	1.73269	1.07585	1.73286		1.62735	0.534583	0.194182							2.71225				3.45682	3.39624		2.35455
																	1.71415	1.6844	0.638964		1.95627	0.617106	0.422566							3.64684				3.7796	3.53945		4.19801
																	0.347524	1.47216	2.14618		1.11147	0.543685	0.250842							4.15752				2.99037	2.46371		3.52493
																	0.123282	1.74137	0.509058		1.66221	0.577104	0.166541							3.31201				2.19548	3.32616		3.07955
																	0.21561	1.203	0.178121		1.33928	1.66388	0.198684							3.30365				2.5996	2.35825		3.07685
																	0.0909089	0.638315	0.984595		1.41666	1.37941	0.584945							3.46714				2.86835	2.1865		3.4149
																	0.369973	0.858181	0.197736		1.71272	1.56072	0.125359							2.27872				3.3326	2.6212		4.25533
																	0.386363	0.945144	0.298432		1.3663	2.11361	0.228885							2.77028				3.56343	2.54135		3.71079
																	0.303219	1.06859	0.295825		1.34246	2.05701	0.805717							2.27359				3.29054	2.38489		4.05831
																	0.50396	0.698218	0.253912		2.1316	0.913511	0.129414							2.308				2.54985	2.36809		3.995
																	0.542331	0.687738	0.438597		1.26255	1.46156	0.522141							2.42637				2.26161	2.90642		3.39361
																	0.283587	0.792101	1.34541		1.91639	1.90486	0.834686							3.52053				2.71109	3.04138		3.70403
																	0.0321412	0.291775	0.0937069		1.31532	0.98631	0.534848							2.79071				3.81299	2.34503		2.47396
																	0.0227272	0.516112	2.14377		1.34179	1.08395	1.31144							4.24459				3.5124	2.93179		3.30416
																	0.502062	1.9887	0.587761		1.19249	1.17937	0.199979							3.88434				2.26902	2.26738		2.9869
																	0.226927	1.70965	0.436235		1.25517	1.89329	0.847545							3.72967				3.17711	2.24284		3.37009
																	0.667431	1.79499	0.0832702		1.1875	1.09205	0.542461							2.67137				3.68049	2.60228		3.84089
																	0.595446	0.77229	0.47479		1.29547	0.798948	2.06513							2.79173				4.2969	3.50371		2.79514
																	0.285156	1.42199	0.7983		1.20026	1.38707	0.224326							2.4172				3.1862	3.1729		2.88284
																	0.160706	0.554236	0.107623		1.84702	1.45202	0.986421							3.81847				3.152	2.81091		3.22418
																	0.259131	0.901873	0.138245		1.65577	0.738249	0.27123							3.43134				4.00583	2.93147		3.89839
																	0.557165	1.14574	1.78764		1.4226	1.6152	0.185609							3.90835				2.6722	3.32609		3.6742
																	0.871078	1.0362	1.83638		1.0558	0.488728	0.405555							3.07874				2.20686	4.15203		4.17338
																	0.35677	0.195507	1.46322		1.87459	0.249811	0.345197							2.89089				3.22263	4.12465		3.85366
																	0.308134	1.05047	1.92552		1.10363	0.761082	1.49027							2.6691				3.34693	3.58166		3.02824
																	0.240977	1.46434	0.397445		1.80124	1.01802	1.79545							2.62618				2.46989	3.65673		3.99991
																	0.375807	2.13809	1.90592		1.90249	0.962203	2.0321							2.37772				2.98622	3.63302		3.77538
																	0.615914	0.857633	0.220846		1.30571	1.41739	2.11334							2.82517				2.59373	4.0339		3.70277
																	0.69992	0.281121	0.35677		0.984925	1.47402	1.08159							3.94262				3.86666	3.94645		3.74168
																	0.807513	1.06842	0.145525		2.04436	0.814325	0.182419							2.60645				2.47261	4.17518		2.50738
																	0.418266	0.646828	0.277421		1.18924	1.01558	0.0937068							3.92094				4.19244	3.10655		2.42196
																	0.77587	0.631474	1.46493		1.83009	0.537198	0.115887							3.48014				2.26912	4.17444		3.25592
																	0.939663	1.19074	1.24644		1.45874	0.381265	2.01494							2.75304				3.06273	3.055		2.68024
																	1.31768	0.938562	1.48663		1.67321	0.197736	2.10275							2.81733				3.80037	3.99012		4.12977
																	0.797861	0.920782	1.06814		1.60711	0.756999	1.16325							2.19994				3.96884	3.54929		2.33978
																	0.702231	2.10951	2.11316		1.14196	0.18383	1.96348							3.64008				3.93806	3.93623		4.11063
																	1.56115	1.02686	1.31759		1.80254	0.297802	2.14899							2.77186				3.03961	3.89878		3.99849
																	1.42121	1.5495	0.747584		1.73995	1.12968	0.61717							2.41962				3.63496	3.02356		3.17585
																	1.98528	1.08492	2.03703		1.60531	1.30354	0.949116							2.55683				3.28982	3.4549		3.50881
																	1.69259	1.65747	0.989202		1.55397	0.258949	0.97919							2.28628				3.78695	3.2851		2.57614
																	2.00689	0.584945	1.37597		1.38996	0.510133	0.534657							2.54286				2.69636	3.56837		3.53971
																	2.04954	1.06994	1.88519		1.64382	1.14254	1.0831							2.40767				2.56681	3.70947		3.39694
																	1.56963	0.441531	1.7759		1.05741	1.43529	0.76594							3.50094				3.61845	3.3359		2.66016
																	0.715971	0.139034	2.0321		1.3094	1.05028	0.560762							3.38862				2.84687	3.17723		2.90124
																	1.01675	1.30075	1.51484		1.10518	1.20985	1.08037							2.59754				3.78717	2.86468		3.23548
																	1.53368	0.724521	0.662606		1.31727	1.35486	0.178121							3.02696				2.22956	2.47761		2.42817
																	0.764559	0.484627	1.79206		1.44373	1.49216	1.43333							3.0626				2.48962	2.39614		4.08892
																	1.38158	1.16068	1.30349		1.22646	1.67656	1.73738							3.84002				4.09085	4.05704		3.04888
																	1.91386	0.446186	0.727916		1.21737	1.80166	1.56171							2.42644				3.7343	4.22725		2.72882
																	0.479432	1.54563	0.766288		1.11787	1.50965	1.05744							3.48434				2.48503	4.13453		3.20386
																	0.448252	1.94988	1.92789		1.12709	1.969	0.49637							3.59201				3.37372	3.33411		2.80704
																	0.158153	1.42143	1.71266		1.23615	1.99839	0.497723							3.66493				3.62442	3.01478		3.38809
																	0.5627	2.05274	1.99257		1.07928	2.06915	1.52066							3.43021				3.29875	2.84441		3.52043
																	0.527155	1.69174	1.84962		1.08047	2.12358	1.16493							2.89089				4.01779	2.92831		2.28798
																	0.729195	0.400604	1.07575		1.00498	2.08321	0.547201							2.77344				3.02714	2.75653		2.46501
																	1.43344	0.415844	1.86549		0.823013	0.690361	1.65646							3.45415				4.1112	2.99213		2.85892
																	1.53959	0.91948	1.49441		0.877682	1.56731								4.0377				2.25851	2.41431		2.25704
																	1.00103	0.306122	1.12324		0.932469	0.952318								4.09045				4.16719	3.32351		2.39364
																	0.748767	1.30038	1.61288		0.77411	0.990577								3.69097				3.68627	2.51362		2.48865
																	1.01318	0.309705	1.12163		0.78898	1.155								4.11431				3.09872	2.79451		3.24788
																	1.47745	0.165457	2.13885		0.731924	1.30552								3.54992				2.25661	2.30248		2.67735
																	1.58114	0.409988	1.32245		0.787411	1.34755								3.06274				3.84821	2.21673		3.63548
																	2.07367	0.309478	2.05558		0.904756	1.31028								2.67281				2.76947	2.49604		2.79063
																	1.29639	0.3328	1.72524		1.82249	1.65656								2.2074				4.12617	3.08916		3.645
																	0.834959	0.201616	1.12783		1.92303	1.67669								3.53021				2.3412	2.7624		2.5745
																	1.44052	0.172224	1.03547		1.16637	1.62107								2.86407				3.68334	2.91385		3.68333
																	2.12803	0.196425	1.27975		1.1137	2.10105								3.61747				2.82465	2.8304		2.23985
																	2.0947	0.467112	1.18918		1.67016	1.87741								2.7175				2.26484	3.00969		2.35591
																	1.80389	0.466559	1.83041		1.73758	1.97133								2.97866				3.52429	2.31101		3.44244
																	0.154853	2.00057	1.47768		1.57936	2.13113								4.17144				3.10075	2.44364		3.48735
																	0.417479	1.53061	0.919488		1.83629	0.767288								2.70609				2.53563	3.8634		2.38277
																	0.785135	1.0414	1.74524		1.68552	0.228885								3.5				2.95752	3.50148		2.81385
																	0.900075	1.02338	1.98358		1.78204	0.438239								2.79876				3.56362	2.31877		2.69545
																	0.214408	0.154853	0.265838		0.691276	0.489991								3.0389				2.44123	2.22132		2.5721
																	0.355737	0.315737	1.73634		1.0215	0.907709								3.83436				3.96355	3.7286		3.5996
																	1.5477	0.524057	1.57356		1.54414	0.667432								3.98192				3.89095	3.09923		3.7572
																	1.82929	0.0937069	1.77501		0.197735	0.63587								4.13178				2.80063	2.32218		2.64973
																	0.759723	0.115887	0.874575		0.210057	0.962472								3.77565				4.17601	2.72427		3.37482
																	0.199979	0.214408	1.25097		0.919659	1.23569								2.67997				3.66008	2.47024		2.20787
																	0.586268	0.33512	0.945489		0.316083	1.04144								2.16105				2.72244	2.89848		3.6168
																	0.139034	0.484481	0.679805		0.85565	1.54809								2.75875				2.34312	3.30208		3.78637
																	0.792013	0.343036	0.870396		0.99411	1.80803								2.55301				4.24684	3.10023		3.00814
																	0.190725	0.224326	0.447499		0.733219	1.76408								3.69521				2.67374	3.9502		3.83293
																	1.09762	0.12239	0.640408		1.19717	1.61034								2.36481				2.67269	4.08123		2.57076
																	0.443865	1.2045	1.62009		1.93796	0.919148								2.98711				4.18517	2.57026		2.73227
																	1.10535	0.220845	0.732023		1.99677	0.308134								3.86027				3.51747	3.87696		3.25613
																	1.83478	0.298432	1.48856		2.14517	0.516672								2.86667				3.99207	2.88661		2.56841
																	1.06527	1.0835	1.65374		0.941408	0.77229								3.08676				3.38982	3.22925		2.41502
																	1.51333	0.757815	0.725742		1.51139	0.793729								3.15678				2.2738	2.73037		2.49066
																	1.0994	0.637861	1.8516		1.372	1.09488								2.35166				2.83476	3.31801		2.65731
																	1.09996	1.05521	0.610605		1.20493	1.38502								2.56362				3.90577	2.30235		2.54066
																	1.58954	0.72614	1.64467		1.46864	1.14942								4.2527				4.0795	2.591		2.20859
																	1.02141	0.962578	0.243401		1.91063	0.823614								4.05676				3.14046	2.63577		3.60048
																	0.517111	1.27045	1.20899		1.77902	1.55148								2.79839				3.97618	3.07269		2.35057
																	0.404918	0.484481	0.63867		1.84855	1.75973								2.46292				2.16313	3.03446		2.6421
																	0.25	0.196425	0.420783		0.417835	1.71938								3.50499				3.79894	3.34443		2.47843
																	1.92078	1.47121	0.48511		0.842655	1.77904								2.75307				3.91333	3.95982		4.28937
																	1.75144	1.98533	0.386909		1.1304	0.977342								3.02295				2.62436	3.13581		2.32843
																	1.2859	0.139035	0.46434		1.02419	0.77898								4.18357				3.58344	3.18314		2.15818
																	1.89432	0.515262	1.04767		1.7913	1.55997								3.56135				3.11186	3.99459		3.7818
																	0.33512	0.694464	0.139035		1.3497	1.21803								3.66931				3.09125	3.17729		2.71911
																	0.146276	0.817002	0.0937069		1.93334	1.31768								2.89423				2.24375	2.15015		2.56494
																	1.54168	0.247324	0.400428		1.51317	1.94679								2.35422				2.30507	3.00469		2.70353
																	0.47479	0.0948685	0.182419		0.613545	0.896317								2.93959				2.23017	3.60775		2.82587
																	1.80427	0.576575	0.423231		2.05513	1.08777								4.28839				2.29312	3.23616		2.63885
																	0.776868	1.42777	0.689646		0.159778	1.48497								2.47427				2.95946	4.14282		2.5121
																	1.95822	0.177505	1.24619		0.125359	1.68482												2.87509	2.62254		2.878
																	2.08693	1.01878	0.55597		0.48249	1.64561												3.12588	3.47432		2.99497
																	1.37541	1.6281	0.910913		0.328897	1.82651												3.23734	3.09836		2.54275
																	0.795454	1.11544	1.07142		0.467112	1.26593												2.70368	4.23799		3.16924
																	1.25647	1.27126	1.93363		0.201616	1.6612												3.76095	2.78752		3.63179
																	1.19837	1.73321	1.28319		0.822806	0.752841												2.42951	2.41904		2.79071
																	0.933829	0.132521	0.520144		0.638964	0.907322												3.33198	3.4488		2.43803
																	0.759136	1.95665	0.497818		0.87829	1.07488												2.80655	4.15026		3.1602
																	0.989986	2.07765	0.534365		1.05684	0.978894												3.24433	3.94141		2.39617
																	1.89432	0.163409	0.128565		0.201616	0.537722												2.34404	3.57886		3.00582
																	0.582464	1.36901	1.34629		1.41835	1.40446												2.72061	4.06014		3.16625
																	1.30317	0.284249	1.34288		1.18538	1.04453												3.07813	2.95225		3.22992
																	1.76408	0.16654	0.304661		1.28572	1.30897												2.79502	3.45337		2.20459
																	0.902609	1.53534	1.13305		0.595565	1.74746												2.25456	2.64865		2.91946
																	1.07979	0.154853	1.06607		1.52201	1.8565												2.4946	4.26743		2.46515
																	1.25067	0.277251	0.778144		1.32771	1.8877												2.26049	4.28939		3.02744
																	1.4646	1.74405	0.844714		0.228406	1.54117												2.37272	3.81082		3.52798
																	0.836504	0.550537	0.61926		0.139034	1.77778												2.35027	4.05445		3.36596
																	0.636695	1.73812	1.1643		0.386646	1.43261												2.44404	3.47756		3.38854
																	1.4536	1.40997	1.54033		2.03434	0.448652												2.6186	3.77598		3.00963
																	1.59605	0.29893	0.207922		1.81585	0.646137												2.37621	3.42085		2.88436
																	1.24683	0.187413	1.95033		1.39502	0.701906												3.36615	3.56461		3.40152
																	0.908236	0.38949	0.94525		1.01888	0.505958												2.42019	3.37054		2.4445
																	1.35946	1.57325	1.33411		1.35215	1.21768												3.08051	3.33833		3.17473
																	2.01759	1.44147	0.48511		1.59522	1.12086												4.00308	2.91853		2.95067
																	0.36717	0.160217	0.648702		1.60956	1.42879												3.43688	3.7124		3.05525
																	0.309124	1.9717	0.529451		1.26515	1.3719												2.27086	3.54623		4.27444
																	1.4294	1.4236	0.292312		1.93966	1.37094												3.48132	2.9212		2.81733
																	0.0801087	0.343788	0.998401		1.66495	0.818371												2.69797	3.74901		3.14445
																	0.347232	0.486078	0.306965		1.09134	1.48663												3.14595	2.42307		2.65728
																	1.36034	1.45621	1.08721		1.09558	0.657448												3.39788	3.50029
																	1.28577	0.362515	1.13327		1.41582	1.83222												2.99998	3.99185
																	1.59522	0.132521	0.616687		0.888928	1.46493												2.84588	4.1498
																	1.55886	0.715554	0.286306		0.732867	1.73825												3.27064	3.79502
																	1.02138	0.823299	0.190725		1.89875	2.12311												3.63432	4.10953
																	2.04502	1.12205	0.330747		1.74746	0.580957												2.99865	3.56005
																	1.92078	0.454786	0.215246		1.33925	0.179566												3.57861	3.63852
																	0.927261	1.05759	1.96237		1.06804	0.35479												2.92927	2.39843
																	1.48696	1.06707	1.05058		1.98375	0.619259												3.44654	3.23668
																	1.79583	1.31028	1.0674		1.43626	0.714887												2.94407	3.74947
																	1.95964	1.00925	0.551006		1.87795	0.685754												2.19877	3.3313
																	1.64005	0.417479	1.27774		1.77233	0.771591												2.77233	3.68191
																	1.16411	0.228885	0.937737		1.1397	0.220845												2.2876	2.49808
																	0.88765	0.686884	1.34395		0.259131	1.16265												3.65535	4.24578
																	0.757341	0.363937	0.926376		0.740294	0.813307												2.92222	3.56083
																	0.393448	0.163888	1.11118		0.581523	1.96987												2.63828	2.77995
																	1.03918	0.638965	0.354855		0.763792	1.93268												4.19632	3.30296
																	0.174122	0.479432	0.570722		1.82122	0.475333												2.20077	3.4774
																	1.59697	0.086316	0.146276		1.66775	0.0832704												4.18547	2.56747
																	1.64577	0.560302	0.572174		1.88757	0.71597												3.42106	2.97472
																	0.39458	0.579702	0.272727		1.50048	1.08269												3.99718	2.15823
																	1.76971	0.475333	0.132521		2.03485	1.58071												2.18746	2.47578
																	1.42628	0.218494	0.918892		2.0482	1.12573												2.92029	3.09228
																	1.20428	0.453804	0.802378		0.42616	0.935253												2.48011	3.24812
																	0.177505	0.33512	0.287479		1.735	1.75419												3.98214	2.58815
																	0.70601	1.84032	0.0948685		1.57578	1.30494												2.8467	2.32239
																	1.43037	1.73528	1.82552		1.20931	0.402611												3.96229	2.57437
																	0.94111	1.96741	1.68132		1.25244	0.194181												2.80502	2.78487
																	0.417722	1.84128	1.12443		1.36659	1.36433												3.85187	2.77297
																	0.568552	2.08952	1.18526		1.43012	0.562157												3.45497	2.94696
																	0.475003	1.56731	1.25097		1.14239	0.429309												3.02551	2.85726
																	1.28501	1.06665	0.5738		1.33446	1.02772												3.06674	2.5461
																	1.72155	0.674848	1.17599		1.44717	1.80687												3.24166	2.36542
																	1.84008	1.17849	1.20283		1.07651	1.0386												3.24489	2.42844
																	0.583698	1.02997	1.0166		1.03597	2.11731												3.53098	2.53118
																	0.698206	0.699651	0.796032		1.80009	1.25517												2.81412	2.65284
																	0.837764	0.722283	2.0653		1.46944	1.631												3.20828	2.5395
																	0.692635	0.235856	0.725741		2.04036	0.96613												2.45479	2.26874
																	0.136363	0.195507	0.363636		1.6357	1.24975												3.64484	2.21409
																	0.406441	0.280952	0.285156		1.39271	0.998134												4.00104	3.45616
																	0.739945	1.3466	1.83496		1.68433	1.84032												3.34425	3.00367
																	0.628529	2.05497	0.945491		1.33688	1.52997												3.84854	3.00859
																	0.807307	1.70188	1.64954		0.698587	1.75469												3.58018	3.14302
																	0.751644	1.0166	1.71782		0.639528	2.11861												4.08818	3.44896
																	0.530779	0.52656	0.945299		0.600446	1.44119												3.01038	2.19877
																	0.107623	2.07483	1.79249		0.300392	1.20077												3.2232	2.28753
																	0.309478	1.56022	0.363937		1.16325	1.02912												2.5646	2.57871
																	0.51897	1.28861	0.849592		0.80664	1.79824												2.32648	2.41144
																	0.728431	0.258948	0.0227273		0.799917	1.52786												2.15015	3.60566
																	0.656615	1.27604	0.551773		1.05033	1.01317												2.57659	2.40122
																	0.161821	1.43112	1.57285		0.514653	1.79938												3.43661	2.19358
																	0.42458	0.724705	1.82349		1.11103	1.98292												2.63402	2.49056
																	0.755488	0.322043	0.946309		1.18918	1.01481												2.89737	2.64237
																	0.136364	1.38502	1.51872		1.17607	1.23206												2.16014	3.09002
																	0.857714	0.530086	1.19192		1.24716	1.61648												2.19983	3.64022
																	0.23774	0.179566	1.83898		1.38846	1.03896												2.64092	3.86446
																	0.257555	1.69826	0.894606		1.05658	1.76071												2.64024	4.25948
																	0.154853	0.897539	1.05172		0.895426	1.01481												3.74564	2.98374
																	0.355319	0.192847	0.823662		0.90689	1.3089												3.56641	2.43177
																	0.530469	0.453649	1.25442		1.35809	0.946334												2.26874	2.71356
																	1.33273	0.516065	0.554235		0.930092	1.83474												2.83232	3.96854
																	1.51623	0.277816	0.718698		1.15837	1.61376												3.89166	3.2514
																	1.22364	0.247324	0.613635		1.11799	1.34299												3.46139	2.78178
																	1.73216	1.50253	0.584944		1.56316	1.05301												2.65043	4.00937
																	2.02657	1.86997	1.14241		1.69653	1.96162												3.77749	4.25283
																	1.48896	1.61424	0.634613		1.70791	0.731413												2.84091	3.94648
																	0.827416	1.16847	0.499999		1.4834	0.842655												3.61651	3.82903
																	1.22144	0.597296	0.384637		0.962161	1.81728												3.64137	3.04907
																	0.632576	0.161821	1.32994		0.671813	1.26022												2.82374	4.02373
																	0.889182	0.243401	1.06498		0.801178	1.41818												3.44348	4.01062
																	1.97947	0.092106	0.524057		0.573022	1.14379												3.48624	3.9324
																	1.57826	0.177505	1.10495		0.330771	1.04529												2.29016	3.83894
																	0.877284	0.662536	1.27775		0.179957	1.3675												2.5722	3.72234
																	1.15369	0.092106	0.540221		0.128565	1.42774												3.88494	3.81719
																	1.68194	0.260816	0.386647		0.383292	0.652502												3.29113	4.05428
																	1.94077	0.367041	0.105196		0.695691	1.05107												2.68458	4.15069
																	0.323015	0.309478	0.867297		0.146276	0.548615												2.27361	2.85328
																	1.5591	0.554743	0.746349		0.203817	0.630531												3.44104	2.77607
																	0.603372	0.139034	0.734841		0.807889	0.899578												2.37602	2.89203
																	0.627295	0.727627	0.716332		0.780846	1.12113												2.43578	3.94975
																	1.36163	0.247324	0.337424		0.197736	1.91414												2.37918	3.50823
																	0.340908	1.07036	0.276885		0.554235	1.62518													2.99911
																	0.0937069	0.304661	0.835238		1.1523	1.17137													2.82697
																	0.472923	1.83414	0.744617		0.456074	1.39776													2.37047
																	0.25	0.0948685	0.14088		0.87247	0.435211													2.37462
																	2.14189	1.36432	0.358498		0.331244	0.502793													2.17748
																	1.15413	0.205423	0.534847		0.114596	0.708983													2.5647
																	1.63853	0.771995	0.145525		0.384637	0.886175													2.18703
																	2.144	0.475333	0.0718698		0.224326	0.803966													2.51123
																	1.90372	0.300392	0.0321412		0.660109	0.48511													2.59477
																	1.48551	1.71627	0.643152		0.373928	0.426161													3.67379
																	0.977342	2.14558	1.88495		0.216442	0.444446													3.46943
																	1.23404	1.5131	1.91472		0.277816	0.446186
																	1.55017	0.767113	0.49157		0.836503	0.123282
																	1.85044	1.68232	2.10087		0.506886	1.0457
																	1.96462	1.95656	0.203278		0.265043	1.28926
																	0.759579	0.693347	1.07972		1.45965	0.559016
																	1.72787	1.11495	0.344993		0.289107	1.51371
																	2.07226	0.971922	2.01957		0.393448	2.04945
																	1.64732	0.787234	0.36766		1.40223	1.89329
																	1.36282	0.179957	0.27123		1.2072	1.43284
																	0.665495	0.278069	0.785135		1.23742	2.11628
																	1.88099	0.621454	0.672512		0.487284	2.06486
																	1.28357	0.123282	0.58374		1.79785	1.85844
																	1.83314	1.14018	1.9209		0.835267	1.86303
																	1.92777	0.908236	1.11979		0.979567	1.02861
																	1.56469	0.725742	0.316405		0.901872	1.73017
																	1.45504	1.19849	0.336099		0.0819442	1.31491
																	0.161821	0.240978	0.73634		0.123282	1.51088
																	0.878167	1.15254	0.276489		0.402727	1.78802
																	1.25621	0.994482	0.641543		0.385694	0.620509
																	1.84085	0.416351	1.12362		0.172224	1.50407
																	1.50392	1.73979	0.51511		0.731873	2.01219
																	1.097	0.309806	0.378546		0.441531	1.15293
																	1.24332	1.43898	0.517655		0.245227	0.139034
																	2.10424	1.3198	0.105196		0.158153	1.40463
																	0.623416	1.12877	0.304661		0.648194	0.295824
																	1.09973	1.94324	2.0118		0.387031	0.410618
																	0.92888	0.745057	0.387031		1.14122	1.01301
																	1.11158	0.514151	1.67357		0.0909089	2.02304
																	0.740886	2.07985	0.65437		0.700131	1.91315
																	1.8643	0.278996	1.29286		1.23646	1.07199
																	2.05707	1.9127	0.830965		0.224326	0.454991
																	1.61288	1.11118	0.399958		1.91241	1.30771
																	1.5131	0.949504	1.06052		0.183233	1.6631
																	1.38868	1.1173	1.44063		0.231773	1.20493
																	1.07387	0.333879	0.285156		0.128565	0.802818
																	2.05092	1.32303	1.25573		0.240977	0.430492
																	1.98572	1.03473	1.38781		0.827104	1.20792
																	1.86333	0.964721	0.388161		0.668592	1.16615
																	2.02459	0.800561	1.02352		0.949232	1.80389
																	1.38312	1.05107	1.16282		0.918647	1.48896
																	1.05029	0.242047	0.744269		1.63001	1.01548
																	1.72095	0.741613	0.690768		0.80664	0.878102
																	1.54959	0.907046	1.3401		0.464339	1.34475
																	1.66605	0.958169	1.81921		0.254098	1.52289
																	1.27022	0.935579	1.94995		0.218494	0.877997
																	1.55921	0.86112	1.60906		0.241398	0.584944
																	0.87395	0.889182	1.81824		0.288756	0.179957
																	0.669469	1.23185	1.59152		0.58776	0.592653
																	1.28478	0.888813	1.07819		0.414619	1.53091
																	2.07663	1.60912	1.02189		0.63694	1.17093
																	0.512658	1.96302	0.393449		1.28185	0.877872
																	1.28762	1.27298	0.571723		0.621038	1.7201
																	0.938719	0.304661	0.627295		0.510945	1.37435
																	1.99104	0.256946	0.73434		0.139034	1.722
																	1.46727	0.331244	0.76898		2.14474	1.20157
																	1.04885	1.14266	0.265838		1.58277	0.849205
																	1.76124	0.271231	0.565309		1.88691	0.913623
																	1.26262	1.72182	0.406441		1.49879	0.49517
																	1.89148	1.99103	0.102711		2.13107	1.21855
																	0.530779	1.68176	0.579744		1.18147	0.719667
																	1.65401	1.49993	0.722284		1.74014	1.52301
																	0.908641	0.585104	0.265838		1.60268	0.583739
																	1.62699	1.03597	0.38622		2.07127	0.904895
																	2.08353	0.211283	1.27906		0.219673	0.808152
																	1.22386	0.293434	1.46853		1.27084	0.905622
																	1.53429	0.377448	1.01303		1.55019	1.01888
																	1.02091	0.166118	1.14983		0.163409	1.25244
																	0.803345	0.733144	1.04648		1.02721	0.774334
																	0.259824	0.715314	1.00986		1.62429	1.00301
																	1.11744	1.03547	1.06701		2.05189	0.226927
																	0.836111	0.705566	1.42719		1.86547	0.616028
																	2.05976	0.589275	1.17031		1.63567	1.55141
																	1.96989	2.14356	0.0937069		2.14755	1.20383
																	1.98773	1.98426	1.41701		1.88236	0.310538
																	1.23956	1.73839	1.17156		1.70601	0.310538
																	0.74682	1.15749			0.547201	0.229192
																	1.63652	1.11979			0.558413	0.154853
																	0.920382	0.728627			1.43817	0.502793
																	0.646828	0.296934			1.89276	0.355319
																	1.02676	1.97785			1.47496	0.548016
																	0.758558	0.102711			1.26801	0.0832704
																	1.68392	1.16096			2.08357	0.684942
																	0.706265	1.74269			2.07464	0.827283
																	1.18087	1.12163			1.30902	0.359349
																	0.362709	1.10423			1.07296	0.309124
																	1.1759	1.20343			1.71341	0.168084
																	0.229192	0.771722			1.25573	1.94017
																	1.49824	1.33062			1.22849	2.06915
																	0.719351	1.05597			1.35543	2.09212
																	1.40152	1.29202			0.277251	2.11251
																	0.46155	1.79557			1.26915	1.65622
																	0.0718698	0.897305			1.26022	1.9624
																	0.414619	0.381532			0.196425	2.11682
																	0.37512	0.246563			0.508043	1.72379
																	0.266016	0.178122			1.40777	1.83674
																	0.449854	0.813249			0.336099	1.65407
																	0.356243	1.34106			1.49522	1.3839
																	0.516976	0.897305			1.53383	1.47706
																	0.559213	1.89773			1.3535	1.52723
																	0.203817	0.343036			0.226927	1.367
																	0.604641	0.267657			1.23009	1.29721
																	0.774063	0.258828			0.913255	1.12076
																	0.177505	0.936709			1.10535	1.10493
																	0.928123	1.95766			1.2328	1.08421
																	0.746348	1.68666			1.18922	1.16384
																	0.670626	1.73949			0.0948685	0.445237
																	0.52883	0.668429			0.319335	1.84689
																	0.502482	0.80353			1.17914	2.12833
																	0.414374	0.209535			0.289107	1.53383
																	0.65231	0.648702			0.265043	1.81872
																	0.60328	0.67143			0.596314	1.98572
																	0.115887	0.485853			0.114596	1.86139
																	0.295825	0.553175			0.179566	2.03737
																	0.243401	0.304661			1.07317	1.34067
																	0.086316	1.47443			1.81672	1.82749
																	0.553103	1.60204			1.27045	1.27126
																	0.514669	0.474789			1.93619	1.47286
																	0.211615	0.663941			1.53146	1.00715
																	0.715347	0.880934			1.64461	1.69143
																	0.366466	0.65231			1.63848	1.38947
																	0.18383	0.650977			1.6971	1.26638
																	0.186995	0.575599			1.68433	1.28599
																	0.318992	0.869128			1.73908	0.922004
																	0.168084	0.286306			1.49262	0.644306
																	0.251746	0.575599			2.10175	0.418882
																	0.918305	0.0937069			1.98366	1.59308
																	1.99995	0.266015			2.0596	2.11954
																	1.15969				1.89106	1.86272
																	1.70359				2.13761	0.849593
																	0.538114				1.90694	1.56759
																	0.989772				1.44038	0.993733
																	1.40847				1.68737	1.45041
																	0.30221				1.50711	1.437
																	2.08492				2.12292	0.643151
																	0.381532				0.725418	1.2857
																	0.830965				0.639111	0.908357
																	0.260935				1.31395	1.0957
																	1.7297				1.9865	0.889974
																	1.66791				1.98468	0.844714
																	1.90276				2.04505	0.989945
																	1.80521				1.49851	0.644306
																	1.00552				1.20933	0.852324
																	0.731874				2.03771	0.675891
																	1.10442				1.75917	0.362709
																	1.64242				1.44415	0.55504
																	1.56115				1.94341	0.168084
																	1.73602				2.03623	0.768236
																	0.807512				1.87691	0.706839
																	1.82097				1.92902	0.372754
																	1.04428				2.06557	0.607546
																	0.629761				0.9227	0.556827
																	0.70301				0.771317	0.379413
																	2.09804				1.63396	2.09828
																	0.827284				2.02627	0.96174
																	1.51743				1.8836	1.1447
																	0.226927				1.83751	2.03085
																	0.211283				0.993418	0.616028
																	0.224326				1.45894	0.844223
																	0.663941				1.46634	1.43448
																	0.394581				1.92435	1.14604
																	0.146276				1.44193	1.91106
																	0.3328				0.301354	1.56094
																	0.296933				0.240977	1.79352
																	0.516672				0.596917	1.53314
																	0.537198				1.33486	1.42142
																	0.160217				0.369124	1.29261
																	0.431219				1.01504	1.3064
																	1.59558				0.955274	1.54842
																	1.26433				0.713288	1.38476
																	1.52328				0.183233	1.51144
																	0.340746				0.596563	1.7113
																	0.285156				0.399959	2.06407
																	1.18787				0.693765	1.9551
																	1.13841				0.488728	2.12311
																	1.15768				0.422639	1.8003
																	1.59606				0.432415	0.554235
																	0.859975				0.525534	1.78655
																	2.04843				0.353553	1.68431
																	0.449854				0.594828	1.5933
																	0.816792				1.95151	1.64788
																	2.089				1.75333	1.79009
																	1.6409				1.60638	1.50991
																	0.952764				1.21443	1.19294
																	0.62192				1.15066	0.938937
																	0.930825				2.01092	1.05826
																	1.01878				2.03174	1.05499
																	1.47321				1.7214	1.14311
																	1.39672				1.59355	1.06388
																	0.869128				1.54425	0.553104
																	0.487284				1.54266	1.40274
																	0.278069				0.922853	1.82253
																	0.972158				0.802817	1.88187
																	1.21706				0.652309	1.82847
																	0.347232				1.8231	1.73081
																	1.05842				1.70491	0.789161
																	1.83905				1.53681	0.247324
																	1.84214				1.10845	0.542937
																	2.09742				1.35828	1.30416
																	0.587588				1.18723	1.11555
																	1.8376				0.542461	0.966852
																	0.584945				0.436449	0.876479
																	0.738697				0.550537	1.0247
																	2.13101				0.408975	0.760125
																	1.33623				0.380833	0.839146
																	0.578445				1.65141	0.719633
																	0.702229				0.996319	1.1662
																	1.26186				2.06113	1.87951
																	1.35943				1.78136	1.1727
																	0.331244				1.7317	0.756999
																	0.762776				1.76991	1.25993
																	0.113636				1.59491	0.761708
																	0.805717				1.19516	0.820634
																	0.228406				0.849408	0.839305
																	0.323571				0.800767	0.585986
																	0.805718				0.377448	0.52656
																	0.30221				0.369972	0.521632
																	0.486287				0.113636	0.379475
																	0.454991				0.815899	0.189737
																	0.865428				1.75248	0.114596
																	0.420783				0.582463	0.511588
																	0.353419				1.81354	0.889974
																	0.253912				0.545367	0.551304
																	0.235856				0.808268	0.484482
																	0.289107				1.17203	0.316084
																	0.166117				0.65572	0.590033
																	1.02146				0.45963	0.145525
																	0.203817				0.617106	0.209535
																	0.7629				2.04902	0.3328
																	0.0832702				0.679805	0.114596
																	0.35479				0.592481	0.205423
																	0.568952				1.6468	0.26377
																	0.283587				1.25872	0.277816
																	0.584061				0.419573	0.0819442
																	0.4475				0.129414	0.467112
																	0.175599				1.19559	0.0454545
																	0.932095				0.9535	0.894483
																	0.519257				0.197736	0.895164
																	0.182419				0.196425	0.0718698
																	0.25913				1.30665	0.335563
																	0.185609				0.359131	0.678018
																	0.249811				0.985381	0.700131
																	0.34766				0.163409	1.68668
																	1.09346				0.0681816	0.645399
																	1.01481				0.886008	0.409721
																	1.41781				1.02947	0.189737
																	1.23395				0.128565	0.199979
																	0.625896				1.28458	0.529317
																	0.824916				0.997105	0.215246
																	1.11521				0.201616	1.46792
																	0.159091				0.37468	0.603138
																	1.25495				0.706009	0.390152
																	1.30198				0.901611	1.28458
																	0.933704				1.20728	0.510133
																	0.9759				0.14088	0.629189
																	0.846971				0.159778	0.657234
																	1.04169				0.266016	0.596746
																	1.65797				1.23583	0.785552
																	2.02919				0.930093	0.729195
																	0.926374				0.553826	0.258949
																	0.768175				1.53989	0.257555
																	0.16654				1.07007	0.166541
																	0.243401				1.80615	0.37668
																	0.102711				1.73812	0.0321412
																	1.00166				1.45997	0.0681817
																	0.40453				0.960151	0.0718699
																	0.0718698				0.795719	0.179566
																	0.569997				1.65883	0.609668
																	1.18447				1.30408	0.460191
																	1.53213				1.31395	0.30221
																	1.37488				0.810615	0.192847
																	0.984754				1.69061	0.391014
																	0.673594				1.86632	0.158153
																	1.25351				0.51511	1.50649
																	1.51332				1.22068	1.47073
																	1.16983				0.573022	1.84073
																	1.95531				0.747824	0.25277
																	1.46405				0.218494	0.397446
																	1.78122				0.648194	0.67774
																	1.05301				1.15293	0.624807
																	1.69845				1.07407	0.668743
																	0.61195				0.681702	0.901324
																	0.23728				1.48206	1.7831
																	0.934309				0.79786	2.0168
																	0.450322				0.26377	1.93938
																	0.508412				0.958055	0.600132
																	0.654933				0.749655	0.446519
																	0.611451				0.146276	0.563894
																	0.870862				0.59863	1.06692
																	1.22207				0.28606	2.1058
																	0.730749				0.198683	0.197736
																	1.68552				0.209535	0.323571
																	1.55442				0.568952	0.376681
																					0.750268	0.328897
																					1.00843	0.390873
																					0.835267	0.879545
																					0.211615	0.819699
																					0.880133	0.210057
																					0.474394	0.470067
																					0.359131	0.190725
																					0.203278	1.10629
																					1.3687	2.06197
																					0.388161	1.75198
																					0.962301	0.12239
																					0.285156	0.194745
																					0.553176	0.558455
																					0.695048	0.357777
																					0.634243	0.237279
																					0.487235	0.258828
																					0.301874	0.265838
																					0.439773	0.179957
																					1.64357	0.183233
																					1.80496	1.58561
																					1.07259	0.277251
																					1.63286	1.19556
																					1.55467	1.5955
																					1.1959	2.10049
																					1.16583	0.578811
																					2.11683	0.42312
																					1.31437	0.101639
																					1.47126	0.0819442
																					1.9212	0.5627
																					1.76305	0.544707
																					1.41202	0.0948687
																					1.77941	0.102711
																					1.6282	0.617943
																					1.04185	0.58202
																					1.04883	1.1476
																					1.86333	2.05807
																					1.39505	1.08965
																					1.28098	2.08382
																					0.926704	1.84167
																					0.265838	1.99051
																					0.632576	2.00022
																					0.295825	1.63693
																					0.475003	0.949505
																					0.174122	0.7047
																					0.334628	0.577837
																					1.0407	0.505355
																					0.205423	1.72784
																					0.182419	0.397446
																					0.223837	0.296934
																					0.229192	0.367169
																					0.210391	2.03698
																					0.244587	0.535315
																					0.782288	0.70391
																					1.13382	0.391533
																					1.26022	0.260816
																					0.768266	0.235856
																					0.76595	0.240977
																					0.637861	0.325741
																					0.28606	0.26377
																					0.373928	1.95828
																					1.8251	1.30464
																					0.512657	0.383557
																					0.563478	0.757816
																					2.04162	0.592086
																					0.88569	1.91764
																					1.46493	0.172224
																					0.910989	0.168084
																					1.00643	0.306121
																					0.288756	0.0832704
																					0.524415	0.190725
																					0.086316	0.692263
																					0.190725	1.27734
																					0.894606	0.114596
																					1.08054	0.228885
																					0.237741	0.579433
																					0.432071	0.472923
																					0.175599	0.337424
																					0.4275	0.114596
																					0.291775	0.401306
																					0.382802	0.386221
																					0.215246	0.692341
																					0.295825	0.705643
																					0.265838	0.425445
																					0.159778	0.285156
																					0.250842	0.0454545
																					1.79326	1.36976
																					0.563893	0.390152
																					0.97907	0.15148
																					0.845742	0.0801088
																					0.828465	0.172632
																					1.07979	1.71823
																					1.52326	1.67563
																					1.01731	1.33601
																					1.6684	0.0642823
																					1.3083	0.154853
																					1.41724	0.278069
																					1.7129	0.342946
																					1.88401	0.291051
																					1.72515	0.633688
																					0.175599	0.422399
																					0.964039	0.318844
																					0.0508196	0.744047
																					0.182419	0.215609
																					0.966319	0.14088
																					1.46915	1.35326
																					0.248775	0.298772
																					0.830306	1.69956
																					1.11744	2.12954
																					1.29381	0.407633
																					2.0999	0.304661
																					1.27288	0.177505
																					1.82493	0.272727
																					1.93959	0.0948687
																					1.05462	0.26377
																					1.54545	0.336169
																					1.56495	0.139035
																					0.582101	0.336169
																					1.31611	0.354061
																					0.290888	0.333081
																					0.172224	0.575774
																					0.70301	0.172224
																					0.714787	0.254098
																					0.662134	1.80179
																					0.369124	1.64922
																					1.4121	0.484627
																					1.31838	1.04861
																					0.619751	1.93159
																					0.457377	1.7935
																					0.263503	0.403232
																					0.419069	0.0832704
																					0.105196	0.309478
																					0.923863	0.139035
																					1.44775	1.20742
																					0.86112	1.43475
																					0.107623	1.50786
																					1.94763	1.99981
																					1.60379	1.8342
																					0.292552	1.62842
																					0.249811	0.179957
																					0.336168	0.199979
																					1.45912	0.210057
																					1.31552	1.02872
																					1.67958	0.867098
																					0.14088	0.818744
																					1.51316	1.36151
																					0.519647	1.86429
																					0.276489	2.11678
																					0.114596	0.211283
																					2.01523	0.695791
																					0.132521	0.998862
																					0.132521	1.52243
																					0.606439	0.199979
																					1.44142	0.955698
																					0.40453	1.04153
																					0.616917	0.164556
																					0.759724	0.959882
																					2.07048	1.99839
																					1.842	0.225787
																					0.24478	0.113636
																					0.265838	0.113636
																					1.30958	0.386363
																					0.37185	0
																						1.22385
																						0.896991
																						1.82439
																						1.89159
																						1.6467
																						0.203817
																						0.201616
																						1.43301
																						0.354061
																						0.209535
																						1.06021
																						0.277251
																						1.80417
																						0.121169
																						0.215246
																						0.541551
																						0.196425
																						0.258556
																						0.415844
																						0.395471
																						1.72808
																						0.348244
																						0.336867
																						1.79557
																						0.668592
																						0.456709
																						1.04453
																						0.210057
																						0.51897
																						0.408956
																						0.125359
																						1.50653
																						0.686506
																						0.381532
																						1.88145
																						1.60316
																						0.256946
																						1.65023
																						1.61094
																						1.10263
																						0.953945
																						0.258949
																						2.03542
																						1.31185
																						1.07819
																						0.344993
																						1.21828
																						0.240327
																						0.114596
																						0.742595
																						1.80002
																						0.456691
																						0.328396
																						0.139035
																						1.28854
																						0.999896
																						1.18727
																						0.184212
																						1.26218
																						0.101639
																						1.8383
																						1.9741
																						1.98098
																						1.11899
																						1.76958
																						1.7505
																						1.29261
																						0.393448
																						1.86013
																						1.88222
																						1.13122
																						0.639515
																						0.766103
																						0.248775
																						1.48692
																						0.96771
																						0.14374
																						0.93624
																						0.315265
																						0.123282
																						0.347232
																						0.276885
																						1.73043
																						1.54497
																						1.88254
																						0.769945
																						0.175599
																						0.972977
																						1.31947
																						1.06499
																						0.818055
																						0.314768
																						0.179566
																						0.33388
																						0.318844
																						0.981298
																						0.260936
																						0.346757
																						0.199979
																						0.534583
																						0.336169
																						0.121169
																						0.183233
																						0.0508196
																						0.506807
																						0.676411
																						1.07142
																						1.89432
																						1.28399
																						0.417479
																						0.96391
																						0.938937
																						1.82778
																						0.18383
																						0.761082
																						0.339988
																						1.68929
																						0.265838
																						0.503399
																						1.64071
																						0.308971
																						1.66117
																						1.86222
																						0.139035
																						0.448496
																						0.205423
																						0.432306
																						0.745057
																						1.63426
																						0.0948686
																						0.439933
																						0.0921061
																						0.46282
																						1.00243
																						1.69122
																						0.283587
																						0.665259
																						0.718981
																						1.34642
																						1.93846
																						0.242466
																						0.842265
																						1.28561
																						1.6192
																						0.535272
																						0.66641
																						0.376202
																						0.613928
																						1.37889
																						1.37771
																						1.15254
																						1.75555
																						1.45958
																						0.535315
																						1.77603
																						0.260936
																						0.706264
																						0.759136
																						1.95597
																						2.09869
																						0.404647
																						2.11344
																						1.81952
																						1.64963
																						1.42077
																						1.23587
																						2.14618
																						1.41684
																						1.0247
																						2.13307
																						1.77686
																						0.695848
																						0.363937
																						0.263503
																						1.42658
																						0.939662
																						0.420728
																						1.61114
																						0.579744
																						1.39535
																						1.95315
																						1.97831
																						0.868019
																						0.211283
																						0.0819442
																						0.158153
																						0.521632
																						0.159778
																						0.0832704
																						0.363937
																						0.615989
																						0.480344
																						1.51502
																						1.25347
																						0.166541
																						0.207922
																						0.616904
																						0.0937068
																						1.94445
																						1.19826
																						1.86233
																						0.933972
																						1.25856
																						0.366465
																						1.17207
																						0.616752
																						0.54022
																						1.95697
																						1.94676
																						0.372355
																						0.869675
																						0.650916
																						0.568537
																						1.56469
																						0.219673
																						1.46616
																						1.45857
																						0.136363
																						0.987111
																						1.10334
																						0.139035
																						0.366337
																						0.34077
																						0.836811
																						0.968163
																						1.05749
																						0.891793
																						1.13999
																						1.3969
																						0.419069
																						0.460089
																						0.450445
																						0.177505
																						0.631808
																						0.309806
																						0.383557
																						2.04138
																						1.74685
																						1.34143
																						1.1255
																						1.98769
																						0.361801
																						0.753922
																						0.569996
																						0.665494
																						1.1428
																						0.830305
																						1.24595
																						2.12566
																						1.37677
																						0.665495
																						0.656615
																						1.22723
																						0.881519
																						1.54167
																						1.25277
																						1.86881
																						1.91611
																						2.04765
																						0.300393
																						0.0718699
																						0.0948686
																						0.373928
																						0.918254
																						0.640004
																						1.50643
																						1.92038
																						0.633848
																						0.775728
																						1.39984
																						1.31994
																						1.44523
																						1.87813
																						2.07015
																						1.85661
																						1.74091
																						0.42458
																						1.25179
																						0.857879
																						0.892108
																						2.13585
																						1.63951
																						1.41491
																						0.854259
																						2.0472
																						1.37094
																						1.70521
																						0.964617
																						1.14857
																						1.91715
																						0.613559
																						1.03288
																						1.35103
																						1.53124
																						1.10685
																						0.807512
																						1.53007
																						0.846972
																						0.461143
																						1.21062
																						0.687031
																						0.615075
																						2.03072
[truncated: 2 more columns]

## Sheet: Figure 8
		Figure 8
	Panel B, C and D		K219T-GFPpos	K219T-GFPpos	K219T-GFPpos	K219T-GFPpos	K219T-GFPpos	K219T-GFPpos	K219T-GFPpos	K219T-GFPpos	K219T-GFPpos	K219T-GFPpos	K219T-GFPpos	K219T-GFPpos	K219T-GFPpos	K219T-GFPpos	K219T-GFPpos	K219T-GFPpos	K219T-GFPpos	K219T-GFPpos	K219T-GFPpos	K219T-GFPpos	K219T-GFPpos	GFPneg	GFPneg	GFPneg	GFPneg	GFPneg	GFPneg	GFPneg	GFPneg	GFPneg	GFPneg	GFPneg	GFPneg	GFPneg	GFPneg
	I-V curve	-90	-0.585488	-0.276944	-0.523674	-0.77245	-0.479126	-0.33702	-0.708008	-11.8368	-0.522657	-0.255807	-0.594851	-0.120351	-0.474718	-0.321971	-0.254083	-0.244141	-0.301963	-0.282257	-0.39887	-0.201886	-0.356998	-0.300688	-0.999451	-0.654579	-0.754616	-0.533666	-0.667796	-0.322901	-1.11328	-0.305176	-0.15785	-0.254313	-0.917914	-1.32352	-0.8356
	I-V curve	-85	-1.09077	-0.290388	-0.890849	-0.883273	-0.326538	-0.382133	-0.280762	-20.0629	-0.652445	-0.241463	-0.341991	-0.357233	-0.313001	-0.332573	-0.789867	-0.323127	-0.196312	-0.359456	-0.853957	-0.12833	-0.794609	-0.230976	-0.968933	-0.350289	-0.281132	-0.589224	-0.489478	0.0462388	-1.80811	-0.887784	-0.263083	-0.0890096	-1.68264	-0.441172	-0.871931
	I-V curve	-80	-1.03062	-0.282321	-0.904091	-0.828689	-0.198364	-0.217604	-0.516764	-27.242	-0.294652	-0.172132	-0.601632	-0.213002	-0.214753	-0.242044	-0.37376	-0.260895	-0.246996	-0.0241246	-0.578228	-0.214405	-0.990382	-0.454772	0.261943	-0.636889	-0.737354	-0.386556	-0.423656	-0.299011	-1.06152	-0.943271	0.0789248	-0.203451	-1.12375	-0.901525	-1.07175
	I-V curve	-75	-0.352897	-0.385391	-0.292535	-0.575616	-0.0671387	-0.302522	-0.354004	-32.8328	-0.154342	-0.2319	-0.389462	-0.405946	-0.203451	-0.370213	-0.336936	-0.186696	-0.25699	0.25572	-0.668353	-0.15963	-1.62377	-0.570858	-0.572205	-0.628043	-0.469786	-0.313001	-0.660616	-0.504002	-1.24463	-0.749068	-0.0789248	0.0508626	-1.19008	-1.70714	-2.1435
	I-V curve	-70	-0.443795	-0.406901	-0.202247	-6.54515	-0.228882	-0.230872	-0.292969	-40.922	-0.263083	-0.113161	-0.276111	-0.163334	-0.0791197	-1.73481	-0.210815	0.269273	-0.113504	-0.207471	-0.404224	-0.0446026	-1.46254	-0.688142	-1.19019	-0.824417	-0.429096	-0.277006	-0.376982	0.0516332	-1.146	-0.554865	0.762939	0.139872	-1.18859	-1.36188	-2.12533
	I-V curve	-65	-0.348887	-0.427515	-0.357543	-0.396977	-0.186157	-0.386556	-0.419108	-48.3032	-1.34932	-0.143443	-0.66848	-0.503373	-0.430376	-2.03975	0.146374	0.031116	-0.109221	-0.28467	-0.690661	-0.172542	-3.46634	-0.71088	-0.495911	-0.629812	-0.366211	-0.105638	-0.409295	0.0416149	-1.12256	0.0277433	0.815556	-0.279744	-1.69751	-2.43604	-2.5068
	I-V curve	-60	-0.711809	-0.82635	-0.282904	-0.888235	-0.480143	-0.958871	-0.396729	-58.724	-4.36717	-0.193649	-0.180199	-2.02018	-0.233881	-0.66848	-0.273415	-0.260895	-0.289114	-0.0868484	-0.754909	-0.286396	-2.11896	-0.660616	-1.09863	-0.651041	-0.133168	-0.392034	-0.604069	-0.108661	-5.92529	1.8149	1.39434	0.038147	-1.39025	-1.99486	-2.90644
	I-V curve	-55	-1.27123	-0.944656	-1.5337	-1.76158	-2.34884	-1.9027	-0.213623	-73.6898	-11.5978	-0.215165	-0.436934	-1.90651	-0.0834669	-0.501718	-0.903099	1.79874	-0.535396	-0.259741	-0.610352	-1.29113	-3.2936	-1.30687	-7.90405	-4.12385	-0.69913	-0.340388	-0.326718	-0.0816884	-15.564	-59.9809	1.57592	-0.534058	-5.93397	-3.41429	-9.42775
	I-V curve	-50	-4.17595	-4.21869	-3.35874	-3.95488	-8.05359	-6.53607	-1.38143	-96.2646	-36.8877	-1.70937	-1.91922	-5.05188	-0.498193	-0.986759	-42.5544	-0.854492	-1.99382	-0.0385993	-1.25818	-4.60815	-6.69084	-4.85888	-189.43	-112.064	-1.04685	-0.129113	-0.901166	-0.40613	-23.9258	-78.6244	-10.4181	-4.88281	-16.8186	-6.25313	-28.1924
	I-V curve	-45	-9.75379	-16.9312	-11.0333	-13.3682	-25.2614	-17.7665	-2.14233	-128.673	-70.6979	-11.5655	-8.26881	-15.6227	-0.9903	-4.02851	-72.6142	-1.2602	-13.764	-6.53293	-6.0821	-20.5469	-13.5659	-154.88	-179.581	-184.882	-1.61281	-0.453069	-3.03381	-1.04345	-41.626	-110.945	-41.4618	-19.6203	-54.7451	-22.7299	-71.4075
	I-V curve	-40	-21.246	-54.0058	-27.1805	-36.1844	-54.8828	-43.5499	-4.15649	-162.276	-100.492	-100.128	-28.5615	-57.6978	-3.39867	-19.4026	-96.1082	-11.392	-52.0369	-112.317	-106.01	-105.363	-35.6998	-186.21	-165.909	-194.424	-5.25396	-0.746507	-31.8639	-11.2221	-66.7725	-141.518	-92.6051	-71.0042	-130.734	-58.3306	-141.743
	I-V curve	-35	-35.1494	-97.0298	-58.5829	-58.0198	-81.517	-75.5483	-8.7321	-194.368	-120.685	-166.86	-67.6347	-123.469	-14.1998	-84.4444	-105.401	-42.49	-132.125	-117.817	-127.644	-152.965	-68.5206	-177.107	-152.084	-182.829	-17.6953	-5.20207	-77.855	-211.993	-93.2312	-162.132	-139.565	-125.008	-168.864	-112.48	-184.813
	I-V curve	-30	-54.2098	-141.013	-89.245	-76.6363	-94.3542	-96.7938	-19.4946	-220.113	-131.748	-171.53	-97.3869	-153.021	-147.217	-101.073	-97.1353	-81.6016	-159.617	-113.464	-121.857	-156.358	-95.3761	-161.172	-144.358	-168.255	-60.9131	-227.117	-120.312	-200.335	-107.849	-186.268	-163.716	-177.803	-192.566	-165.113	-220.49
	I-V curve	-25	-72.6968	-160.781	-110.643	-99.4426	-98.5504	-111.908	-37.262	-235.783	-132.601	-160.676	-115.251	-157.904	-153.976	-108.753	-90.5221	-111.106	-168.864	-101.958	-105.01	-151.654	-105.648	-145.109	-131.798	-158.746	-186.099	-243.279	-149.314	-187.265	-114.96	-212.597	-176.634	-212.936	-194.702	-185.503	-232.061
	I-V curve	-20	-81.3027	-172.55	-114.291	-108.472	-92.9298	-115.521	-55.8187	-238.435	-126.536	-153.931	-118.285	-152.691	-146.184	-124.024	-82.7342	-130.64	-171.631	-97.6587	-89.1476	-142.794	-117.003	-127.341	-117.64	-145.513	-199.5	-241.659	-166.827	-174.903	-113.403	-231.878	-176.265	-224.749	-182.326	-192.715	-230.499
	I-V curve	-15	-85.75	-174.675	-112.879	-113.004	-90.3107	-116.266	-69.5007	-231.274	-118.573	-141.892	-114.309	-144.891	-133.137	-122.319	-73.8868	-132.159	-163.67	-90.6046	-79.3989	-132.683	-114.228	-110.453	-105.101	-136.105	-167.836	-206.872	-185.827	-161.045	-107.236	-224.738	-172.503	-235.392	-169.743	-186.807	-223.36
	I-V curve	-10	-85.0803	-163.948	-107.114	-108.241	-81.2703	-110.547	-75.7629	-220.369	-105.286	-127.232	-109.727	-133.01	-126.059	-113.448	-66.7173	-122.784	-150.665	-86.1802	-70.0399	-120.166	-108.881	-93.0068	-93.1897	-127.097	-143.727	-197.723	-184.279	-149.292	-98.4749	-214.44	-163.9	-228.806	-156.79	-179.538	-211.153
	I-V curve	-5	-78.2242	-150.776	-97.7908	-105.68	-73.4802	-100.617	-74.2981	-207.43	-89.3218	-114.395	-101.517	-120.13	-116.413	-103.413	-58.2768	-111.685	-138.4	-80.6492	-61.8162	-108.776	-101.981	-75.7303	-87.9407	-124.427	-124.74	-177.49	-178.33	-134.54	-88.4673	-199.888	-147.773	-216.573	-139.751	-166.878	-192.424
	I-V curve	0	-71.586	-136.2	-84.9111	-92.8131	-63.8418	-91.359	-65.5884	-191.385	-73.2597	-99.2317	-89.7507	-107.491	-108.397	-93.0478	-49.8447	-97.314	-124.194	-73.9579	-55.3415	-98.283	-92.9886	-59.2556	-81.0971	-113.865	-111.424	-157.997	-164.066	-122.13	-77.4221	-184.612	-130.989	-199.928	-124.322	-151.399	-174.622
	I-V curve	5	-64.3436	-121.006	-72.7727	-83.7323	-55.1788	-78.7752	-54.4108	-176.766	-59.0357	-86.3362	-77.6018	-95.4546	-96.4242	-83.06	-41.9648	-79.8591	-104.923	-68.135	-47.7645	-86.5017	-81.4629	-44.6131	-74.8639	-102.375	-95.3049	-141.249	-133.692	-111.523	-66.0461	-161.684	-115.835	-181.541	-108.621	-133.56	-153.187
	I-V curve	10	-55.1896	-104.368	-59.4665	-72.8518	-45.4346	-66.4938	-41.4429	-162.462	-46.4615	-74.9115	-65.2434	-82.3163	-86.2343	-70.6143	-34.7782	-63.9469	-90.6033	-57.6129	-40.0423	-73.7258	-68.9738	-30.5176	-63.2494	-91.553	-78.5245	-121.681	-110.542	-101.698	-55.0364	-143.272	-97.5773	-159.912	-93.4022	-114.705	-132.642
	I-V curve	15	-45.0973	-87.619	-48.5524	-63.4501	-37.1429	-55.2076	-29.4128	-147.725	-31.2717	-60.2701	-52.1366	-70.9345	-75.1524	-61.6468	-28.083	-52.1408	-74.7163	-50.8305	-34.8115	-64.6527	-57.1813	-15.9768	-57.3621	-79.2151	-65.0647	-106.168	-94.4501	-91.6344	-44.8271	-119.227	-79.5825	-135.791	-79.6696	-93.3174	-111.044
	I-V curve	20	-36.974	-73.7127	-35.4522	-53.3272	-29.9815	-44.6273	-18.9941	-130.619	-17.5783	-39.7681	-40.6804	-58.843	-69.9224	-51.007	-23.3714	-37.4289	-60.025	-40.5019	-29.942	-54.2391	-45.6537	-8.14281	-47.7287	-70.189	-52.2868	-97.445	-72.8772	-79.0775	-35.5781	-97.2049	-63.5871	-113.322	-65.0907	-74.0401	-90.808
	I-V curve	25	-29.7717	-58.8331	-24.5393	-41.7156	-22.5637	-34.6812	-12.0463	-114.372	-4.87229	-37.8069	-29.5003	-48.6419	-64.0267	-42.1392	-17.0681	-23.7379	-46.8079	-31.0451	-25.4313	-43.2434	-34.2759	-5.71935	-39.3643	-57.2088	-41.5014	-84.9962	-55.1105	-68.7223	-27.2234	-76.8729	-46.6972	-89.3784	-49.4153	-54.8396	-74.1868
	I-V curve	30	-21.7112	-44.5019	-15.024	-31.8326	-16.4246	-25.7276	-7.0755	-102.779	-1.90823	-30.0657	-19.7831	-38.1016	-55.0462	-33.9952	-13.1514	-9.5514	-35.1398	-24.0353	-20.1354	-33.7219	-24.9248	-4.09654	-31.7883	-46.5852	-32.0897	-72.6835	-43.0082	-58.5891	-19.1433	-55.7959	-31.5436	-70.0633	-37.8373	-38.0175	-57.0388
	I-V curve	35	-14.4648	-32.9321	-6.96668	-21.885	-11.2122	-17.6737	-3.60718	-90.6929	-1.09209	-24.6603	-11.4756	-28.9845	-45.9979	-27.8702	-9.46098	-0.901166	-23.5981	-19.4082	-15.5711	-25.9822	-17.1975	-2.56707	-23.9199	-30.601	-26.2759	-57.1767	-34.6918	-48.4212	-12.7231	-36.4691	-18.7578	-53.2023	-25.6999	-21.2913	-43.0879
	I-V curve	40	-8.96278	-22.0883	-1.04494	-13.6213	-6.69556	-11.0686	-2.30509	-75.223	-0.655953	-14.3156	-3.80259	-20.5982	-36.0557	-20.8948	-6.5855	-0.585219	-14.0766	-12.9348	-11.2121	-17.8645	-9.77347	-1.62282	-16.1786	-16.6425	-20.4375	-51.4051	-27.5471	-38.745	-7.92969	-20.0832	-6.73491	-38.8972	-14.2067	-8.3439	-28.1379
	I-V curve	45	-2.73362	-12.4033	-0.36597	-5.55767	-2.67944	-5.72315	-0.665283	-62.7083	-0.354285	-6.24218	-0.685919	-12.6321	-27.7117	-15.4897	-3.24304	-0.229779	-5.51886	-3.62914	-7.29477	-11.3197	-3.94622	-1.332	-7.78625	-3.81632	-15.9678	-43.664	-18.7734	-29.5643	-4.2561	-9.16646	-0.946525	-25.0244	-9.0363	-3.41429	-16.5122
	I-V curve	50	-0.545386	-4.77257	-0.400882	-1.16612	-0.491333	-1.42238	-0.201416	-52.3278	-1.01725	-0.4638	-0.66848	-5.54474	-19.5232	-10.7742	-2.50725	-0.39254	0.0107079	-0.237225	-3.18115	-5.6481	-2.01341	-1.14291	-0.355225	-1.573	-12.5338	-35.0535	-11.5719	-20.6179	0.777588	-0.638095	-1.73606	-14.1144	-1.61184	-4.10482	-5.94003
	I-V curve	55	-0.489244	-0.414071	-0.0577848	-0.572308	-0.120036	-0.191951	-0.488281	-36.1287	-0.606844	-0.0573774	-0.488281	-0.289416	-11.4373	-6.0992	-1.33417	-0.169941	-0.134206	-0.221946	-0.947651	-1.67377	-1.30321	-1.332	-0.786255	-0.651104	-7.68796	-21.2741	-5.96186	-12.0044	2.4375	-0.221946	0.70975	-3.94185	0.0187446	-3.41429	-1.23524
	I-V curve	60	-1.00255	-0.28501	-0.150481	-0.344047	-0.640869	-0.305176	-0.45166	-23.8338	-0.599828	-0.126708	-0.093006	-0.209182	-3.45583	-3.32161	-0.132565	-0.107709	0	-0.324877	-0.867342	-0.107985	0.0844082	-1.14291	-0.355225	-0.227779	-2.41058	-10.1328	-1.97746	-3.9118	1.75903	-0.610352	-0.394051	-1.14441	0	-2.83884	-0.890096
	I-V curve	65	-0.566774	-0.48129	0.108346	-0.946127	-0.74056	-0.148607	-0.286865	-12.623	-0.410409	-0.0390486	-0.450498	-0.0315205	2.9946	-1.2916	-0.356269	-0.0706094	-0.00214158	0.0820235	-0.481856	-0.236316	-0.381928	-1.332	-0.786255	-0.651104	-1.05794	-6.34859	-1.02197	-0.0971014	2.81079	-0.527122	0.42036	-0.394185	0.696316	-1.80305	-0.999087
	I-V curve	70	-0.184469	-0.400627	-0.38162	0.0479678	-0.463867	-0.307829	-0.665283	-0.682503	-0.757678	0.0478145	-2.11395	-0.106979	7.65831	-0.217268	-0.381125	-0.0430836	0.100654	-0.212296	-0.712077	-0.207363	-0.558465	-1.14291	-0.355225	-0.227779	-1.06534	-1.68499	1.05465	-0.0971014	3.67236	0.249689	-0.394051	-0.991821	-0.696316	-1.49615	-0.999087
	I-V curve	75	-0.566774	-0.48129	0.108346	-0.946127	-0.74056	-0.148607	-0.286865	-12.623	-0.410409	-0.0390486	-0.450498	-0.0315205	2.9946	-1.2916	-0.356269	-0.0706094	-0.00214158	0.0820235	-0.481856	-0.236316	-0.381928	-1.332	-0.786255	-0.651104	-1.05794	-6.34859	-1.02197	-0.0971014	2.81079	-0.527122	0.42036	-0.394185	0.696316	-1.80305	-0.999087
	I-V curve	80	-0.184469	-0.400627	-0.38162	0.0479678	-0.463867	-0.307829	-0.665283	-0.682503	-0.757678	0.0478145	-2.11395	-0.106979	7.65831	-0.217268	-0.381125	-0.0430836	0.100654	-0.212296	-0.712077	-0.207363	-0.558465	-1.14291	-0.355225	-0.227779	-1.06534	-1.68499	1.05465	-0.0971014	3.67236	0.249689	-0.394051	-0.991821	-0.696316	-1.49615	-0.999087
	Activation curve	-90	0.00278038	0.000720002	0.00200959	0.00281697	0.00238102	0.00128	0.00320614	0.0264811	0.00160149	0.000798865	0.00208064	0.000386918	0.0017509	0.0012696	0.00140923	0.000688733	0.000809097	0.00136118	0.00184076	0.00070702	0.00123732	0.000862553	0.00372706	0.00217052	0.00186664	0.00119335	0.00157658	0.000947233	0	0.000499626	0.000336552	0.000409191	0.00237482	0.00264219	0.00150174
	Activation curve	-85	0.00537639	0.000782957	0.00354821	0.00334194	0.00168554	0.00150594	0.00132304	0.0463457	0.00208755	0.000783116	0.00124337	0.00119088	0.00119373	0.00135827	0.00455281	0.000949827	0.000546225	0.0017981	0.00409013	0.000466057	0.00286178	0.000693598	0.00375085	0.00120429	0.000721518	0.0013623	0.00119631	-0.000140348	0.01	0.00151197	0.000584468	0.000148759	0.00452127	0.000916044	0.00162907
	Activation curve	-80	0.00528021	0.00079053	0.00374284	0.00325761	0.00106514	0.000891074	0.00253826	0.065047	0.000986371	0.000580627	0.00227714	0.000737296	0.000847891	0.00102518	0.00224236	0.000800503	0.000714718	0.000125352	0.00287844	0.000808581	0.00371209	0.00143271	-0.00105415	0.00227332	0.00196621	0.000925132	0.00107326	0.00094021	0	0.00167385	-0.000183024	0.00035371	0.0031407	0.00195011	0.00208494
	Activation curve	-75	0.00188223	0.00112237	0.00126074	0.00235453	0.000375632	0.00128921	0.00181568	0.0811261	0.000541727	0.000814881	0.00153719	0.00146119	0.000832603	0.0016284	0.00210753	0.000599091	0.000774596	-0.00138226	0.00346333	0.00062607	0.00634442	0.00189132	0.00239768	0.00233085	0.00130356	0.000776374	0.00173699	0.00164388	0	0.00138744	0.000191412	-9.21366e-05	0.00346511	0.00385373	0.00434915
	Activation curve	-70	0.00246838	0.00123447	0.000908903	0.0279042	0.00133663	0.0010256	0.00157213	0.104761	0.000970463	0.000414958	0.00113854	0.000612329	0.000336064	0.0079361	0.00137731	-0.000905575	0.000356975	0.00116854	0.00218409	0.000182214	0.00596778	0.00240407	0.00520158	0.00318629	0.00124102	0.000713058	0.00103027	-0.000174932	0	0.00107479	-0.00193919	-0.000264469	0.00361176	0.00321445	0.00450602
	Activation curve	-65	0.00202729	0.0013535	0.00167861	0.00176713	0.0011369	0.00179323	0.00235809	0.128285	0.00524471	0.000549956	0.00288551	0.00196888	0.00190007	0.0097202	-0.00100082	-0.000109924	0.000359104	0.00167361	0.0038982	0.000735501	0.0148001	0.00262657	0.00226469	0.00253926	0.00110593	0.00028261	0.00116446	-0.00014667	0	-5.6318e-05	-0.00217751	0.000553157	0.00539356	0.00602438	0.00556478
	Activation curve	-60	0.00432977	0.00273534	0.00139031	0.00413651	0.00307305	0.00465433	0.00234594	0.162025	0.0179383	0.000777863	0.000816037	0.00825955	0.00107491	0.0033242	0.00196073	0.000970643	0.000995791	0.000533992	0.00445974	0.00127627	0.00948731	0.00259004	0.00525315	0.0027433	0.000420739	0.00109167	0.00179211	0.00039905	0.03	-0.00386988	-0.00392066	-7.905e-05	0.00462843	0.00518076	0.00677038
	Activation curve	-55	0.00811239	0.00327614	0.00790711	0.00860077	0.0157909	0.00968443	0.00133104	0.211541	0.0505048	0.000907593	0.00208087	0.00816461	0.000400021	0.00260843	0.00680882	-0.00706763	0.00193617	0.00167374	0.00378232	0.00602742	0.0155005	0.00545736	0.0396589	0.0181979	0.0023159	0.000988264	0.0010126	0.000313141	0.08	0.134685	-0.0046799	0.00116248	0.0207472	0.00933523	0.0231017
	Activation curve	-50	0.0280254	0.0153637	0.0182097	0.0202915	0.0570171	0.0349665	0.0090959	0.287998	0.170917	0.00759062	0.00963799	0.022712	0.00249431	0.00537469	0.338195	0.00355709	0.00758938	0.000261278	0.00819838	0.0225869	0.0331854	0.0217032	0.99973	0.519049	0.00364429	0.000391549	0.00292362	0.00162819	0.13	0.186445	0.0327772	0.0111925	0.0619115	0.0180501	0.0728657
	Activation curve	-45	0.0690245	0.0649126	0.0630724	0.0722645	0.188869	0.100163	0.0149547	0.401898	0.349981	0.0542174	0.0439166	0.0739169	0.00519005	0.0230408	0.610106	0.00557756	0.0552994	0.046571	0.0417829	0.106006	0.0711163	0.743583	1	0.901018	0.00591573	0.00143801	0.0103254	0.00438418	0.23	0.278711	0.138692	0.0474952	0.21277	0.0694848	0.195252
	Activation curve	-40	0.159012	0.218582	0.164319	0.206678	0.434701	0.259488	0.0308723	0.53019	0.533997	0.497062	0.160966	0.288089	0.018686	0.116819	0.856502	0.0538227	0.221352	0.845598	0.770073	0.573758	0.198449	0.966331	1	0.9997	0.0203638	0.00248516	0.114043	0.0495299	0.4	0.377959	0.330672	0.182088	0.538135	0.189502	0.411409
	Activation curve	-35	0.279149	0.415871	0.375783	0.35129	0.68642	0.477296	0.0692938	0.665691	0.692116	0.880235	0.405988	0.652582	0.0820996	0.536697	0.973634	0.215274	0.59711	0.939744	0.983696	0.881916	0.405374	0.999999	1	1	0.0727069	0.0182079	0.293808	0.985366	0.61	0.462191	0.534417	0.340817	0.73875	0.389878	0.57157
	Activation curve	-30	0.458552	0.642251	0.609688	0.493636	0.848055	0.650771	0.166058	0.792092	0.820587	0.965361	0.62529	0.859073	0.897483	0.680211	1	0.44568	0.769378	0.962232	1	0.95775	0.603007	1	1	1	0.266284	0.838001	0.480157	1	0.77	0.569364	0.675794	0.517422	0.898906	0.613373	0.729726
	Activation curve	-25	0.657753	0.781235	0.808439	0.684231	0.949771	0.803995	0.342554	0.893806	0.903664	0.982238	0.795377	0.945276	0.992692	0.777698	1	0.658159	0.872009	0.922994	1	0.99078	0.717212	1	1	1	0.869111	0.949045	0.632283	1	0.89	0.700453	0.7908	0.664436	0.974171	0.742373	0.825942
	Activation curve	-20	0.790679	0.898483	0.897504	0.800999	0.965354	0.891065	0.557309	0.954865	0.951971	1	0.882362	0.978987	0.999999	0.946113	1	0.845401	0.954369	0.948047	1	0.99944	0.857536	1	1	1	1	1	0.752374	1	0.97	0.828506	0.862085	0.755915	0.982853	0.835828	0.887298
	Activation curve	-15	0.9014	0.979729	0.958016	0.90038	0.994041	0.968099	0.759255	0.981585	0.995554	1	0.927765	1	1	0.998628	1	0.94232	0.985817	0.948177	1	1	0.909617	1	1	1	1	1	0.896341	1	1	0.87707	0.9296	0.858579	0.991791	0.884264	0.936177
	Activation curve	-10	0.973089	0.996447	0.98897	0.956388	0.999998	0.99997	0.913702	0.994799	1	1	0.976535	1	1	1	1	0.97473	0.989833	0.978176	1	1	0.949141	1	1	1	1	1	0.95531	1	1	0.921931	0.983382	0.911542	0.999999	0.935351	0.971272
	Activation curve	-5	0.981032	1	0.999999	1	1	0.99617	0.999985	1	1	1	1	1	1	1	1	1	1	1	1	1	0.981983	1	1	1	1	1	0.999144	1	1	0.956584	1	0.950493	1	0.966644	0.980709
	Activation curve	0	0.993697	1	1	1	1	1	1	1	1	1	1	1	1	1	1	1	1	1	1	1	1	1	1	1	1	1	1	1	1	0.996165	1	0.976701	1	0.987431	0.997726
	Activation curve	5	1	1	1	1	1	1	1	1	1	1	1	1	1	1	1	1	1	1	1	1	1	1	1	1	1	1	1	1	1	0.999999	1	0.999998	1	0.996602	0.995813
	Activation curve	10	1	1	1	1	1	1	1	1	1	1	1	1	1	1	1	1	1	1	1	1	1	1	1	1	1	1	1	1	1	1	1	1	1	0.999999	1
	Activation curve	15	1	1	1	1	1	1	1	1	1	1	1	1	1	1	1	1	1	1	1	1	1	1	1	1	1	1	1	1	1	1	1	1	1	1	1
	Activation curve	20	1	1	1	1	1	1	1	1	1	1	1	1	1	1	1	1	1	1	1	1	1	1	1	1	1	1	1	1	1	1	1	1	1	0.999999	1
	Activation curve	25	1	1	1	1	1	1	1	1	1	1	1	1	1	1	1	1	1	1	1	1	1	1	1	1	1	1	1	1	1	1	1	1	1	1	1
	Inactivation curve	-130	1	1	1	1	1	1	1	1	1	1	1	1	1	1	1	1	1					1	1	1	1	1	1	1	1	1	1	1
	Inactivation curve	-125	1	1	1	1	1	1	1	1	1	1	1	1	1	1	1	1	1					1	1	1	1	1	1	1	1	1	1	1
	Inactivation curve	-120	1	1	1	1	1	1	1	1	1	1	1	1	1	1	1	1	1					1	1	1	1	1	1	1	1	1	1	1
	Inactivation curve	-115	1	1	1	1	1	1	1	1	1	1	1	1	1	1	1	1	1					1	1	1	1	1	1	1	1	1	1	0.998107
	Inactivation curve	-110	1	1	1	0.99	0.99	0.99	0.974696	1	1	1	1	1	1	1	1	0.99	1					0.999999	1	1	1	1	0.998526	1	1	1	1	0.985126
	Inactivation curve	-105	1	0.99	1	0.95	1	0.99	0.917939	1	0.98	1	1	0.99	1	1	1	0.99	0.982836					0.991791	1	1	1	0.985758	0.981261	0.99	1	1	0.99	0.977101
	Inactivation curve	-100	0.99	1	0.99	0.94	0.95	0.97	0.862968	0.97	0.96	1	0.98	0.98	1	1	1	0.97	0.947968					0.976103	1	1	1	0.906858	0.9756	0.99	0.98	0.99	0.98	0.958063
	Inactivation curve	-95	0.98	0.95	0.98	0.87	0.9	0.94	0.742665	0.86	0.93	0.97	0.97	0.96	0.97	1	0.99	0.94	0.908165					0.962944	0.999547	1	1	0.840373	0.924372	0.95	0.99	0.98	0.94	0.880965
	Inactivation curve	-90	0.92	0.86	0.89	0.78	0.77	0.87	0.666405	0.73	0.91	0.97	0.98	0.93	0.94	1	0.99	0.88	0.871689					0.952332	0.99772	0.995002	1	0.790864	0.920693	0.89	0.94	0.93	0.93	0.765789
	Inactivation curve	-85	0.85	0.7	0.79	0.55	0.61	0.79	0.533061	0.57	0.88	0.94	0.98	0.91	0.88	0.97	0.98	0.79	0.753139					0.94086	0.990278	0.958958	1	0.678918	0.790782	0.8	0.88	0.83	0.78	0.61474
	Inactivation curve	-80	0.73	0.55	0.65	0.37	0.43	0.65	0.422093	0.42	0.86	0.9	0.97	0.88	0.81	0.93	0.95	0.65	0.671173					0.905204	0.975427	0.918717	0.991885	0.581591	0.769838	0.61	0.77	0.73	0.66	0.476357
	Inactivation curve	-75	0.59	0.35	0.49	0.24	0.27	0.49	0.296012	0.24	0.79	0.8	0.94	0.83	0.67	0.89	0.9	0.5	0.534278					0.84446	0.960475	0.838029	0.988073	0.449885	0.654929	0.46	0.63	0.56	0.5	0.328061
	Inactivation curve	-70	0.44	0.18	0.32	0.11	0.15	0.34	0.177714	0.12	0.71	0.68	0.76	0.75	0.48	0.82	0.83	0.33	0.404893					0.788236	0.93639	0.713243	0.974884	0.306339	0.54483	0.32	0.5	0.43	0.4	0.226338
	Inactivation curve	-65	0.3	0.07	0.19	0.06	0.06	0.2	0.0973328	0.05	0.48	0.51	0.5	0.56	0.29	0.66	0.77	0.17	0.26671					0.716359	0.859939	0.570822	0.949253	0.182068	0.42426	0.16	0.31	0.25	0.29	0.133663
	Inactivation curve	-60	0.16	0.033	0.08	0.04	0.035	0.1	0.0594633	0.02	0.28	0.32	0.22	0.31	0.14	0.46	0.61	0.08	0.154812					0.602755	0.7433	0.411683	0.861482	0.0523952	0.253311	0.11	0.22	0.17	0.16	0.059161
	Inactivation curve	-55	0.08	0.03	0.03	0.02	0.03	0.039	0.0431053	0.01	0.11	0.15	0.08	0.1	0.04	0.22	0.35	0.04	0.0342238					0.441295	0.224313	0.289885	0.0616493	0.00802665	0.0854747	0.04	0.09	0.07	0.1	0.0278497
	Inactivation curve	-50	0.03	0.02	0.02	0.01	0.02	0.018	0.0347494	0.01	0.027	0.04	0.04	0.035	0.01	0.05	0.1	0.02	0.0171656					0.188773	0.096105	0.18961	0.0347416	0.00618223	0.0152836	0.02	0.05	0.01	0.04	0.0188025
	Inactivation curve	-45	0.02	0.02	0.02	0	0.01	0.016	0.0271155	0.01	0	0.02	0.023	0.02	0.01	0.01	0.02	0.01	0.00869007					0.0147735	0.046784	0.110171	0.0218176	0.00210059	0.00990601	0.02	0.01	0	0.01	0.0118794
	Inactivation curve	-40	0.02	0.01	0.01	0	0.01	0.01	0.0209862	0.01	0.01	0.01	0.0212	0.02	0.01	0.01	0.01	0	0.00933377					0.00850353	0.0204659	0.0440352	0.0103569	0.00324482	0.0189629	0.01	0.01	0.01	0	0.0069231
	Inactivation curve	-35	0.013	0.01	0.01	0.01	0.01	0.01	0.00501782	0.01	0.014	0	0.005	0.01	0	0.01	0.01	0	0.00783179					0.00376739	0.00805104	0.00641044	0.00543705	0.00324482	0.0175478	0.01	0.01	0	0	0.00393358
	Inactivation curve	-30	0.01	0	0	0	0	0.01	0	0.01	0.01	0.01	0	0.01	0	0.01	0.01	0	0.00793907					0.00376739	0.00395786	0.00590456	0.00238423	0.00324482	0.0215102	0.01	0.01	0	0	0.00590037
	Inactivation curve	-25	0.014	0.01	0.01	0	0	0.01	0	0.01	0.01	0.01	0	0.01	0	0.01	0.01	0	0.0119086					0.00376739	0.00382255	0.00389685	0.000756897	0.00324482	0.0178308	0.01	0.01	0	0.01	0.00763114
	Inactivation curve	-20	0.01	0.01	0.01	0	0	0.01	0	0.01	0.01	0.01	0	0.01	0	0.01	0.01	0	0.00654437					0.00376739	0.000744214	0.00766724	0.000983967	0.00324482	0.0161326	0.01	0.01	0	0.01	0.010306
	Inactivation curve	-15	0.01	0.01	0.01	0	0.01	0.01	0	0.01	0.01	0.01	0	0.01	0	0.02	0.01	0	0.0108358					0.00376739	0.00456677	0.0142279	0.000842048	0.00324482	0.0130193	0.01	0.01	0	0.01	0.0101486
	Inactivation curve	-10	0.01	0.01	0.02	0	0.01	0.01	0	0.01	0.01	0.02	0	0.01	0	0.02	0.01	0	0.0157709					0.00376739	0.0115579	0.0204723	0.000734821	0.00324482	0.00452846	0.01	0.01	0	0.01	0.0101486
	Inactivation curve	-5	0.01	0.01	0.01	0	0.01	0.01	0	0.01	0.01	0.01	0	0.01	0	0.02	0.01	0	0.0108358					0.00376739	0.00456677	0.0142279	0.000842048	0.00324482	0.0130193	0.01	0.01	0	0.01	0.0101486
	Inactivation curve	0	0.01	0.01	0.02	0	0.01	0.01	0	0.01	0.01	0.02	0	0.01	0	0.02	0.01	0	0.0157709					0.00376739	0.0115579	0.0204723	0.000734821	0.00324482	0.00452846	0.01	0.01	0	0.01	0.0101486

## Sheet: Figure 9
		Figure 9
	Panel C, D and E		CNTR_1_4	CNTR_2_8	CNTR_1_4	CNTR_2_8	CNTR_1_24	CNTR_1_4	CNTR_1_24	CNTR_1_24	CNTR_2_3	CNTR_2_8	CNTR_1_24	CNTR_2_3	CNTR_1_24	CNTR_1_4	CNTR_2_3	CNTR_2_3	CNTR_1_4	CNTR_2_8	CNTR_2_8	CNTR_1_4	CNTR_2_3	CNTR_2_8	CNTR_1_24	K219T_1_2	K219T_2_38	K219T_1_4	K219T_3_17	K219T_1_2	K219T_2_14	K219T_2_14	K219T_3_1	K219T_3_17	K219T_1_4	K219T_1_2	K219T_3_17	K219T_2_38	K219T_3_1	K219T_2_14	K219T_3_1	K219T_1_4	K219T_2_38	K219T_2_14	K219T_1_2	K219T_3_17	K219T_2_38	K219T-corrected	K219T-corrected
	I-V curve	-90	-0.352648	-1.34956	-0.449219	-2.04264	-0.171238	-1.80551	-0.495911	-0.620322	-0.344638	-0.411814	-0.411814	-0.408876	-0.239054	-1.27447	-0.478516	-0.440325	-0.817871	-0.452841	-0.782198	-1.53665	-0.411987	-0.299834	-1.25885	-0.596239	-0.715844	-0.166688	-0.181807	-0.17331	-0.37384	-0.106008	-0.672517	-0.17775	-0.450396	-0.183807	-0.397925	-1.39911	-0.105528	-0.49235	-6.02273	-0.346726	-0.841814	-0.262159	-0.418091	-0.236121	-0.0161683	-0.510476	0.1433
	I-V curve	-85	-0.461155	-1.07829	-0.229492	-2.4526	-0.230577	-1.45349	-0.94223	-0.616517	-0.244667	-0.3728	-0.3728	-0.604426	-2.53805	-1.85721	-0.32959	-0.492641	-0.380859	-0.598046	-0.485911	-0.78508	-1.03251	-0.372208	-2.36511	-0.254019	-1.42039	-0.26259	-0.126615	-0.36169	-0.239054	-0.152053	-1.33868	-0.286247	-1.01844	-0.169776	-0.0972375	-0.647912	-0.192993	-0.524902	-5.29121	-0.398305	-0.0176913	-0.406163	-0.314331	-0.717274	-0.33347	-0.37176	0.0849185
	I-V curve	-80	-0.221535	-3.24164	-0.166016	-3.58582	-0.147502	-3.3839	-0.911713	-0.500064	-0.239405	-0.3728	-0.3728	-0.711089	-0.132243	-1.33551	-1.09375	-0.531878	-0.470378	-0.51683	-0.871084	-0.562481	-1.09355	-0.225163	-2.73132	-1.01725	-1.90264	-0.623367	-0.16341	-0.218521	-0.537872	-0.448662	-1.84142	-0.32549	-1.63046	-0.267994	-0.0942455	-0.137721	-0.168274	-0.126139	-3.45118	-0.231389	-0.364884	-0.372931	-0.333659	-1.3499	-0.416333	-0.582608	0.0053074
	I-V curve	-75	-0.397859	-1.258	-0.247396	-4.03849	-0.389947	-6.68832	-1.60217	-0.584549	-0.265713	-0.400254	-0.400254	-0.450356	-0.00508626	-1.23524	-0.581055	-0.706264	-0.791016	-0.460225	-0.562946	-0.933479	-0.927396	-0.127516	-3.25012	-1.06547	-2.30577	-0.0685019	-0.0876569	-0.108005	-0.549316	-0.668174	-1.61065	-0.380893	-1.84912	-0.353583	-0.179515	-0.107985	0.0370774	-0.455729	-6.54333	-0.266492	-0.455552	-1.91266	-0.253296	-2.1637	-1.09136	-0.501228	0.787265
	I-V curve	-70	0.0406901	-4.20464	-0.472005	-4.8411	-0.559489	-8.11152	-2.45921	-0.458962	-0.277991	-0.16906	-0.16906	-0.296287	-0.132243	-1.00417	-1.49414	-0.466483	-0.54423	-0.431512	-1.22663	-0.703699	-0.754463	-0.141301	-5.48553	-1.11604	-2.1287	-0.0296841	0.0129862	-0.512394	-0.453949	-0.271981	-3.39084	-0.228536	-1.67918	-0.12207	-0.157076	-0.267616	-0.193943	-0.362142	-3.77879	-0.323802	-1.19417	0.297853	-0.597127	-2.24093	-0.751824	-0.57706	0.295446
	I-V curve	-65	-0.40238	0.545926	-0.270182	-4.97945	-0.428941	-8.36891	-2.1019	-0.392744	-0.423563	-0.0953674	-0.0953674	-0.83553	-0.756158	-0.0566755	-2.23633	-0.287737	-1.42904	-0.302715	-10.0066	-0.990924	-0.656128	-0.261924	-5.91024	-0.78793	-2.21912	-0.49093	-0.0735886	-0.326526	-0.480652	-0.944439	-3.63574	-0.307023	-1.39397	-0.572468	0.00448788	-1.24887	-0.372676	0.0244141	-4.09743	-0.319026	-0.822648	-1.22218	-0.357056	-1.67958	-0.466185	-0.332919	1.09333
	I-V curve	-60	-0.131113	-1.0003	-0.825195	-5.21749	-0.768026	-8.82407	-2.75421	-0.401878	-0.481441	-1.2181	-1.2181	-1.59007	-0.152588	-1.13351	-1.94336	-0.488281	-1.02417	-0.37101	-16.2662	-1.75207	-2.18709	-0.495128	-5.38381	-2.02157	-1.91017	-0.305975	-0.175314	-0.700774	-1.31607	-0.867342	-5.04035	-0.346266	-1.81466	-0.719794	-0.596888	-0.591572	-0.814753	-0.512695	-5.3316	-0.601755	-0.5101	-0.252313	-0.358073	-1.53702	-1.09944	-0.49383	15.8373
	I-V curve	-55	-1.16494	-0.0271267	-2.56185	-5.01709	-1.76493	-11.5314	-3.14331	-1.38145	-0.954113	-3.20348	-3.20348	-4.30209	-0.600179	-1.91243	-3.28125	-0.854492	-1.73584	-0.526674	-29.1798	-5.1844	-3.66211	-0.92937	-8.02358	-7.25719	-4.15642	-1.24445	-0.754282	-2.07218	-3.45866	-2.47032	-8.47004	-0.544792	-5.03041	-3.33378	-1.99262	-0.835712	-2.7694	-1.37126	-5.08477	-0.882574	-1.20301	-0.716323	-0.496419	-1.13606	-1.65725	-1.4482	12.7059
	I-V curve	-50	-6.21202	-7.57627	-7.72949	-8.69141	-5.28463	-19.0579	-4.66919	-4.80883	-4.04621	-7.38941	-9.78383	-10.2338	-1.61743	-3.69263	-6.07422	-1.5564	-2.27539	-1.50619	-51.8088	-14.2822	-11.0219	-5.90363	-14.4043	-18.3529	-12.6885	-3.55068	-2.51608	-6.98011	-9.2926	-4.22749	-19.746	-1.76827	-12.6598	-9.7751	-7.63837	-2.55409	-11.6623	-8.42692	-8.79176	-1.91129	-1.81336	-0.98956	-1.96228	-1.45237	-4.38968	-7.73482	-74.7707
	I-V curve	-45	-14.1873	-18.3026	-22.4756	-26.4709	-13.7533	-32.765	-14.0839	-18.1005	-15.5876	-30.9256	-31.8137	-24.6629	-6.15946	-12.1983	-12.9468	-6.57	-8.6377	-5.68759	-82.9308	-30.5319	-29.4342	-24.4037	-41.4429	-35.0441	-31.7571	-12.8258	-16.1548	-16.5925	-30.983	-12.9555	-40.3143	-5.41098	-31.9401	-26.3251	-24.975	-8.82506	-47.9012	-52.8158	-21.3937	-6.91732	-4.8032	-0.886173	-6.47685	-2.88246	-13.9855	-17.8334	-105.787
	I-V curve	-40	-35.319	-53.1277	-49.8291	-60.6323	-41.0071	-73.7712	-40.8173	-57.2835	-46.6024	-98.796	-70.1254	-58.096	-21.6929	-42.1404	-56.5283	-22.4522	-26.5234	-21.9604	-112.157	-64.2233	-65.5416	-174.517	-85.3958	-64.094	-60.8197	-33.5476	-25.0893	-40.6298	-84.8656	-27.3823	-69.5179	-15.9929	-61.6662	-51.6273	-49.1243	-24.4563	-113.879	-70.992	-50.6367	-16.5339	-15.303	-4.38656	-27.7812	-10.5096	-32.2112	-43.5292	-134.893
	I-V curve	-35	-72.2928	-110.067	-80.8887	-109.188	-72.7539	-115.351	-87.6465	-134.382	-102.771	-166.064	-112.56	-90.7054	-114.299	-104.17	-191.875	-73.8569	-89.0763	-94.4002	-136.138	-96.7659	-113.678	-233.926	-125.603	-88.0776	-87.1627	-68.8284	-38.4229	-73.0814	-138.222	-41.0606	-93.4318	-32.5675	-94.1517	-71.2119	-75.6357	-60.3638	-146.288	-70.9066	-104.415	-35.4978	-35.2456	-18.5407	-65.0208	-25.761	-55.6592	-88.9671	-155.072
	I-V curve	-30	-105.885	-167.328	-109.198	-151.102	-109.736	-141.215	-122.398	-202.288	-163.803	-176.783	-140.121	-130.526	-189.56	-152.871	-231.89	-136.475	-147.607	-171.194	-151.213	-130.314	-159.098	-232.756	-167.328	-111.102	-111.247	-107.555	-62.5805	-90.948	-148.796	-56.3772	-118.095	-51.3674	-117.995	-87.2466	-94.1871	-92.2711	-155.999	-69.1637	-138.634	-58.2518	-60.9025	-61.9583	-89.5253	-57.3808	-73.2462	-129.977	-178.216
	I-V curve	-25	-130.95	-195.974	-128.521	-193.094	-136.715	-150.382	-158.886	-238.989	-203.229	-173.258	-151.751	-157.785	-205.683	-171.853	-221.948	-154.33	-200.417	-190.572	-160.995	-149.479	-171.536	-213.847	-175.583	-127.631	-130.966	-132.638	-81.8012	-104.126	-152.962	-64.8418	-142.127	-70.7445	-136.406	-94.2393	-100.223	-108.682	-149.759	-66.9189	-141.988	-74.4314	-80.1462	-96.2827	-91.5832	-84.7052	-83.3069	-160.905	-202.393
	I-V curve	-20	-140.688	-198.707	-126.895	-213.818	-154.91	-146.697	-176.212	-247.575	-214.325	-162.656	-150.104	-166.946	-190.974	-171.836	-202.952	-172.699	-205.652	-183.996	-169.067	-158.9	-182.217	-196.829	-174.973	-129.732	-130.388	-145.432	-89.7541	-108.622	-141.214	-67.6173	-144.992	-79.6597	-143.6	-92.563	-101.054	-114.328	-137.914	-60.1196	-139.057	-87.521	-91.1547	-100.286	-89.9963	-102.82	-83.6748	-172.513	-221.225
	I-V curve	-15	-139.305	-193.715	-121.851	-216.495	-152.162	-145.153	-174.709	-242.663	-217.396	-148.417	-142.245	-166.667	-179.723	-161.495	-180.689	-174.425	-198.479	-178.722	-163.351	-162.935	-171.882	-176.258	-171.188	-132.598	-132.435	-148.551	-91.3482	-103.038	-124.268	-69.0918	-143.494	-83.4386	-139.522	-90.7445	-93.5229	-111.126	-130.889	-53.9876	-126.796	-88.9537	-91.5572	-93.0272	-83.7982	-101.893	-81.3061	-171.181	-213.055
	I-V curve	-10	-136.75	-180.569	-117.406	-209.179	-145.714	-137.978	-170.734	-226.549	-208.151	-130.437	-129.531	-167.521	-173.187	-148.991	-149.363	-175.058	-182.472	-165.811	-147.847	-157.981	-160.202	-158.161	-161.789	-126.973	-127.516	-141.899	-89.0291	-94.8607	-104.164	-67.9353	-135.337	-84.0457	-131.333	-81.5177	-87.4059	-100.769	-120.918	-48.5474	-109.055	-89.7876	-88.9654	-85.6265	-76.7883	-95.6648	-74.4952	-167.941	-200.167
	I-V curve	-5	-122.893	-160.628	-109.873	-186.465	-130.187	-123.691	-160.225	-207.072	-191.428	-117.359	-114.38	-157.038	-154.724	-134.033	-123.616	-157.288	-159.705	-156.016	-136.926	-150.112	-139.145	-140.36	-154.167	-119.407	-116.552	-131.414	-78.8685	-86.9261	-82.8819	-61.7772	-117.95	-80.7839	-117.838	-73.4947	-79.0675	-88.5338	-106.446	-43.3146	-90.9424	-83.8751	-81.5129	-75.1167	-67.3686	-89.343	-67.4337	-151.066	-180.69
	I-V curve	0	-111.292	-142.799	-97.3145	-168.631	-119.459	-110.78	-141.575	-184.909	-167.16	-101.19	-100.157	-144.576	-131.017	-120.409	-99.6051	-138.367	-131.946	-134.536	-119.558	-135.915	-117.874	-125.01	-136.642	-109.461	-108.618	-120.326	-69.4632	-75.4374	-74.3628	-56.8141	-99.7237	-74.8973	-107.774	-64.6173	-68.669	-81.5007	-94.1396	-38.562	-72.7306	-76.0447	-73.7862	-69.6052	-59.3445	-79.221	-59.0141	-136.93	-161.583
	I-V curve	5	-95.5584	-120.334	-84.2627	-154.076	-104.306	-92.8898	-127.579	-165.044	-145.293	-88.093	-85.9304	-125.691	-110.647	-104.296	-76.1035	-126.256	-115.232	-117.119	-99.6769	-119.27	-93.8619	-109.519	-122.66	-98.0937	-96.966	-107.299	-58.0418	-66.2797	-55.3017	-49.3196	-81.0741	-66.3977	-91.5385	-53.7951	-58.2302	-73.538	-81.5732	-33.1624	-54.1642	-66.3249	-64.5734	-57.1372	-54.3243	-73.4471	-48.9413	-117.16	-139.473
	I-V curve	10	-79.6577	-104.77	-71.084	-130.746	-86.9158	-81.3878	-111.42	-143.68	-125.777	-74.9856	-70.949	-107.801	-92.4988	-93.3228	-53.4473	-110.606	-98.2544	-101.07	-84.0863	-107.613	-71.5637	-94.6924	-105.179	-86.2419	-84.6332	-91.3472	-47.3856	-55.7471	-27.2942	-42.1078	-64.4872	-58.9506	-78.1371	-43.1343	-48.2806	-63.5047	-65.4046	-28.6174	-36.7243	-56.5669	-53.5517	-47.9715	-43.5791	-65.3421	-42.5171	-97.7339	-118.004
	I-V curve	15	-68.0203	-87.8092	-60.166	-110.394	-73.5016	-66.7015	-96.18	-122.522	-105.314	-63.4631	-58.3779	-92.0841	-75.9023	-76.6296	-31.7554	-100.743	-82.71	-79.2989	-68.5846	-95.0353	-50.5829	-82.7266	-88.2594	-74.0066	-72.6205	-76.9824	-35.7694	-45.7512	-18.1122	-33.7546	-45.8941	-48.7058	-64.7429	-35.9995	-40.6333	-53.9316	-57.8066	-24.1862	-21.6675	-48.2779	-46.5224	-41.1295	-38.2111	-55.5999	-32.7892	-83.977	-100.517
	I-V curve	20	-55.325	-68.8782	-48.4912	-93.6066	-56.193	-56.6463	-79.5377	-103.045	-86.9041	-52.1969	-45.0828	-71.1208	-61.437	-62.6787	-11.5837	-89.9876	-66.3818	-72.0166	-54.5603	-81.4999	-33.549	-69.28	-73.2956	-61.8143	-63.6122	-63.8871	-25.4335	-34.317	-7.08282	-25.9271	-33.7483	-39.7375	-52.1437	-27.2133	-31.9717	-44.6777	-47.2481	-19.5343	-4.28936	-38.0739	-35.8781	-33.5712	-30.7922	-46.5917	-25.8638	-68.3686	-79.0543
	I-V curve	25	-43.1812	-55.4776	-36.626	-79.5959	-43.9402	-45.4896	-64.6629	-85.399	-67.4833	-42.9809	-34.8481	-55.0561	-48.4416	-48.055	-1.25	-73.1986	-52.9248	-55.3943	-45.964	-68.0243	-15.0604	-58.3435	-56.427	-50.1453	-53.9008	-50.5658	-15.103	-26.1848	-4.92605	-20.1309	-22.1394	-31.4825	-39.3199	-19.8638	-23.3819	-35.3018	-38.3409	-15.3361	-0.600329	-30.2883	-28.3003	-26.5593	-24.6613	-37.7705	-18.4183	-53.341	-61.8386
	I-V curve	30	-30.2011	-41.8159	-27.7734	-64.9465	-30.2531	-36.4451	-51.9066	-68.6457	-50.2076	-34.6788	-24.4314	-40.5558	-37.1908	-36.4249	-1.29639	-58.5327	-40.5827	-44.6049	-30.1324	-54.4649	-1.14441	-46.4272	-44.5302	-40.5843	-47.2344	-39.2036	-5.81133	-17.9463	-4.8147	-13.5113	-13.3562	-24.9589	-30.2538	-12.4933	-15.2857	-28.109	-30.2951	-11.1654	1.02802	-21.4091	-20.1534	-20.1604	-18.7439	-29.481	-12.5031	-37.3091	-45.3503
	I-V curve	35	-21.4799	-27.0759	-18.9551	-52.7445	-20.3247	-31.057	-40.8859	-57.6329	-36.1055	-27.4388	-16.6113	-28.7794	-26.474	-25.1116	-1.21582	-50.6679	-28.3887	-31.5291	-15.802	-41.6834	-1.24105	-36.6222	-33.7601	-28.7289	-40.2578	-29.6613	-1.5413	-10.5443	-4.39072	-8.62202	-3.26651	-18.1582	-19.209	-7.95562	-8.60326	-19.32	-22.3577	-7.54089	1.06344	-15.1585	-13.6809	-14.9652	-13.9557	-23.4696	-7.25955	-26.6169	-28.2822
	I-V curve	40	-13.0299	-14.9299	-11.1133	-41.921	-12.1409	-23.0145	-30.1704	-42.7041	-25.5137	-20.6811	-9.28532	-16.5684	-18.0995	-15.0539	-1.19629	-38.9666	-18.9838	-28.1869	-6.28721	-28.2054	-1.65812	-26.8392	-24.1547	-21.5916	-34.1307	-20.3108	-0.652557	-5.14403	-3.55313	-5.45462	-0.777068	-12.3755	-12.0858	-3.81785	-2.77949	-12.6077	-16.0346	-4.29688	1.32602	-9.89171	-7.94342	-9.84021	-8.87146	-17.3883	-3.05984	-16.3241	-15.9216
	I-V curve	45	-6.48329	-4.54034	-4.87793	-28.6102	-5.86955	-15.4689	-20.6413	-29.6636	-15.2483	-15.4566	-3.94474	-8.539	-10.2183	-6.49152	-1.41846	-27.5399	-9.29199	-15.0652	-0.55702	-16.4029	-1.84462	-18.8585	-12.1918	-13.3889	-27.3189	-13.7255	-0.275957	-1.19307	-3.11768	-1.00547	-2.55161	-7.21157	-5.24788	-0.638414	0.157076	-6.72952	-10.0404	-2.02637	1.31076	-5.22094	-3.34809	-5.30965	-5.44434	-11.7782	-0.485048	-8.0178	-6.88345
	I-V curve	50	-1.64569	-1.93956	-0.634766	-17.3696	-1.70051	-7.77276	-13.813	-18.3425	-7.19794	-10.9357	-0.359795	-2.15697	-4.07918	-1.07393	-1.17676	-17.0855	-1.79443	-8.40792	-0.438505	-4.87085	-1.54792	-11.4798	-3.7384	-4.76286	-23.1896	-6.80452	-0.147177	-0.414436	-2.0434	-0.725997	-2.82005	-3.3911	-0.852068	-0.0547212	0.305176	-2.44141	-5.04538	-0.594076	1.19737	-1.80813	-0.53074	-2.02343	-2.14539	-7.05691	-0.513342	-1.85325	-0.132685
	I-V curve	55	-0.718859	-1.55301	-0.43457	-8.90477	-0.859578	-3.31293	-5.92804	-9.32539	-0.89185	-6.86561	-0.485507	-1.12589	-0.54423	-0.863211	-1.3208	-6.38689	-0.893555	-2.08947	-0.420728	-0.696519	-1.53097	-5.39127	-1.13424	-1.6476	-17.1765	-2.43182	0.0768349	-0.575187	-1.59503	-0.709935	-1.83671	-0.616354	-0.38147	0.0210466	0.219906	-0.511756	-1.0125	-0.366211	1.18465	-0.366784	-0.5617	-0.459702	-0.421143	-3.02948	-0.517384	-0.238592	0.912874
	I-V curve	60	-0.334563	-0.450982	-0.297852	-0.91451	-0.706991	-0.207236	-1.33514	-2.85881	-0.191173	-4.24211	-0.411814	-0.817753	-0.891791	-1.40817	-1.24186	-1.53024	-1.24593	-0.47253	-0.426654	-3.32462	-1.08846	-0.306727	-1.64032	-0.204627	-11.6118	-0.579982	-0.389586	-0.645516	-1.28003	-0.645688	-0.90705	-0.223919	-0.228169	0.0378839	0.179515	-0.483586	-0.152113	-0.577799	1.25017	-0.384932	-0.566123	-0.468933	-0.302124	-0.577681	-0.66694	-0.144265	0.870414
	I-V curve	65	-0.569661	-2.81779	-0.257162	-0.259399	-0.359429	-0.567769	-0.705719	-0.36306	-0.170127	-4.18703	-0.277433	-0.930342	-1.05286	-1.12915	-1.19629	-0.837054	-1.19385	-0.588202	-0.420728	-0.83295	-1.19019	-0.333149	-1.60217	-0.388085	-6.98513	-0.36991	0.154752	-0.695751	-0.704041	-0.929983	-2.14471	-0.390126	-0.210343	0.0420932	0.323127	-0.323956	-0.0142606	-0.406901	1.17164	-0.329533	-0.729768	-0.419701	-0.311279	-0.735095	-0.5093	-0.210849	0.827955
	I-V curve	70	-0.40238	-2.38715	-0.317383	-0.45166	-0.386556	-0.420149	-0.675201	-0.221489	-0.213097	-5.02107	-0.277433	-0.728866	-2.30408	-0.863211	-1.757	-0.562395	-0.57373	-0.388853	-0.426654	-0.579236	-1.1834	-0.266519	-1.40381	-1.55234	-3.89947	-0.0548015	-0.0714241	-0.653051	-0.0250366	-1.03439	-0.211928	0.0277013	-0.762939	0.155745	0.480203	-0.352126	-0.168274	-0.286865	1.07073	-0.318071	-0.557278	-0.760632	-0.20345	-0.498974	-0.5093	-0.116522	0.987177
	I-V curve	75	-0.569661	-2.81779	-0.257162	-0.259399	-0.359429	-0.567769	-0.705719	-0.36306	-0.170127	-4.18703	-0.277433	-0.930342	-1.05286	-1.12915	-1.19629	-0.837054	-1.19385	-0.588202	-0.420728	-0.83295	-1.19019	-0.333149	-1.60217	-0.388085	-6.98513	-0.36991	0.154752	-0.695751	-0.704041	-0.929983	-2.14471	-0.390126	-0.210343	0.0420932	0.323127	-0.323956	-0.0142606	-0.406901	1.17164	-0.329533	-0.729768	-0.419701	-0.311279	-0.735095	-0.5093	-0.210849	0.827955
	I-V curve	80	-0.40238	-2.38715	-0.317383	-0.45166	-0.386556	-0.420149	-0.675201	-0.221489	-0.213097	-5.02107	-0.277433	-0.728866	-2.30408	-0.863211	-1.757	-0.562395	-0.57373	-0.388853	-0.426654	-0.579236	-1.1834	-0.266519	-1.40381	-1.55234	-3.89947	-0.0548015	-0.0714241	-0.653051	-0.0250366	-1.03439	-0.211928	0.0277013	-0.762939	0.155745	0.480203	-0.352126	-0.168274	-0.286865	1.07073	-0.318071	-0.557278	-0.760632	-0.20345	-0.498974	-0.5093	-0.116522	0.987177
	Activation curve	-90	0.00113509	0.00318164	0.00169346	0.00451856	0.000514031	0.00574952	0.00130053	0.00122116	0.000706501	0.00136045	0.00129619	0.000986357	0.000574883	0.00359875	0.000915108	0.00115752	0.00182803	0.00119135	0.00207262	0.00412629	0.000847166	0.0007408	0.0033693	0.00212361	0.00271446	0.000535478	0.000812848	0.000786683	0.00121191	0.000700098	0.00204184	0.000926144	0.00153602	0.000939656	0.00195298	0.00612712	0.000388555	0.00396329	0.018977	0.0017288	0.0039617	0.00125936	0.00227967	0.00108393	8.38351e-05	0.00110265	0.000276743
	Activation curve	-85	0.00153817	0.00263676	0.000896012	0.00561393	0.000717384	0.00479661	0.00255826	0.0012572	0.000520152	0.00127346	0.00121825	0.00151283	0.00633457	0.00544125	0.000659059	0.00134026	0.000883979	0.00163083	0.00133768	0.00218485	0.00221602	0.000953374	0.00656275	0.000936388	0.00556572	0.000873243	0.000588221	0.00170218	0.000806185	0.00104002	0.00421974	0.00154375	0.00359741	0.000900095	0.000494895	0.00293794	0.000735996	0.00438078	0.0173673	0.00205635	8.63905e-05	0.00202565	0.0017783	0.00341103	0.00179788	0.000835716	0.000276743
	Activation curve	-80	0.000766726	0.00823338	0.000672168	0.0085033	0.000476272	0.0115879	0.00256601	0.00105767	0.000528556	0.0013183	0.00126667	0.00184921	0.000343042	0.00406549	0.00229164	0.00149936	0.00113539	0.00146278	0.0024952	0.00162448	0.00245438	0.000598711	0.00786797	0.00388585	0.00771267	0.00214861	0.000790043	0.00106768	0.00189007	0.00318236	0.00603516	0.00181918	0.00597268	0.0014755	0.000498101	0.000647433	0.000665516	0.00109296	0.0118207	0.00123849	0.00185146	0.00193378	0.00196132	0.00665888	0.00233761	0.00136529	0.000276743
	Activation curve	-75	0.00143081	0.0033237	0.00104016	0.00993438	0.0013086	0.0238003	0.00468062	0.00128413	0.000610124	0.00146704	0.00141624	0.0012187	1.37342e-05	0.00391298	0.00127855	0.00206569	0.00198883	0.00135389	0.00168064	0.00280175	0.00218125	0.0003525	0.00973368	0.00422316	0.00968089	0.000245047	0.00044177	0.000548661	0.00201487	0.00492151	0.00549733	0.0022091	0.00703441	0.00202467	0.000986685	0.000527006	-0.000152284	0.00410557	0.0234313	0.00148077	0.00240556	0.010328	0.00154941	0.0110866	0.00639252	0.00122665	0.000276743
	Activation curve	-70	-0.000152286	0.0115744	0.00206383	0.0123707	0.00195438	0.030041	0.00746813	0.00104877	0.000664933	0.000643124	0.000624023	0.000835691	0.000372337	0.00331569	0.00346148	0.00141759	0.00142778	0.0013215	0.00382349	0.00219837	0.00186386	0.000406722	0.0171067	0.00459653	0.00926869	0.000110364	-6.83459e-05	0.0027106	0.00174137	0.00208337	0.012073	0.0013774	0.00664365	0.00072814	0.000899292	0.00135785	0.000828448	0.00339738	0.0141766	0.00187056	0.00657326	-0.00167773	0.00380726	0.0119449	0.00460264	0.00147774	0.000276743
	Activation curve	-65	0.0015698	-0.00156855	0.00123055	0.0132377	0.00156228	0.0323109	0.00664551	0.000935035	0.00105722	0.000377071	0.000367898	0.00246074	0.00222396	0.000195411	0.00547001	0.000909889	0.00391932	0.000966708	0.03263	0.00322751	0.00170688	0.000786365	0.0192249	0.00337721	0.0100343	0.0019	0.000405241	0.00180186	0.00193237	0.00753558	0.0135291	0.00192591	0.00574521	0.00356332	-2.68102e-05	0.00659824	0.0016583	-0.000238918	0.0161414	0.00191906	0.00472879	0.00719462	0.00237722	0.00932861	0.00298897	0.000894006	0.000276743
	Activation curve	-60	0.000534162	0.00300553	0.00392162	0.0144538	0.00292195	0.0355797	0.00908132	0.000998598	0.00125635	0.00501361	0.00492113	0.00489938	0.000469733	0.00408898	0.00503435	0.00160937	0.00294255	0.00123775	0.0556063	0.00596046	0.00600815	0.00155334	0.0183007	0.00903226	0.00898312	0.00123475	0.00101234	0.00404142	0.00555796	0.00722105	0.0196423	0.00226443	0.00780452	0.00468419	0.00372769	0.00326008	0.00378319	0.00524349	0.0221099	0.00377568	0.00306806	0.00155542	0.00249426	0.00891089	0.00739913	0.00139391	0.000276743
	Activation curve	-55	0.00496599	8.54131e-05	0.0127277	0.0145087	0.00702786	0.0486545	0.0108286	0.00358957	0.0026085	0.0137487	0.013584	0.0138979	0.0019381	0.00723342	0.00903415	0.0029408	0.00523637	0.00183925	0.104821	0.0184582	0.0106568	0.00305295	0.0285591	0.0338607	0.0203618	0.00524593	0.00457799	0.0125147	0.0153825	0.0215006	0.0346452	0.0037209	0.0226192	0.0227293	0.0130363	0.00481279	0.0134444	0.0146864	0.0222591	0.00578689	0.00758725	0.0046347	0.00362565	0.00688815	0.0117358	0.00430799	0.0422042
	Activation curve	-50	0.0277677	0.0250563	0.0402283	0.0262884	0.0220726	0.0843259	0.0168397	0.0130937	0.0116158	0.0331298	0.0436527	0.0347435	0.00549196	0.0146785	0.0178448	0.00560397	0.00722487	0.005518	0.196072	0.0533324	0.0340965	0.0203514	0.0538063	0.0895993	0.0648646	0.0156665	0.0160928	0.0442445	0.0436485	0.0385448	0.0849829	0.0126384	0.059638	0.0699809	0.0524688	0.0154019	0.0593144	0.124726	0.0407533	0.0131226	0.0120208	0.00673639	0.0150622	0.00922899	0.0327993	0.0243193	0.197102
	Activation curve	-45	0.066656	0.0637401	0.122818	0.0839181	0.0603989	0.152396	0.053294	0.0517638	0.0471065	0.145131	0.14976	0.0882225	0.0220498	0.0510935	0.0407674	0.0248021	0.0289486	0.0219119	0.331607	0.119864	0.0971826	0.0884985	0.162862	0.179399	0.169731	0.0593622	0.109204	0.110658	0.154183	0.124024	0.183059	0.0405587	0.157995	0.198394	0.180576	0.0558496	0.255819	0.424651	0.105374	0.0498419	0.0335541	0.00636442	0.0523853	0.0192406	0.110595	0.0594563	0.295847
	Activation curve	-40	0.17487	0.19538	0.286607	0.201934	0.189853	0.36163	0.162449	0.172497	0.148667	0.486369	0.349346	0.219598	0.0821145	0.186526	0.191776	0.089074	0.0941142	0.0892072	0.475355	0.265776	0.232011	0.667572	0.354006	0.344871	0.340553	0.163265	0.179829	0.28587	0.449019	0.275915	0.334062	0.126018	0.321109	0.410718	0.374892	0.162825	0.640221	0.785805	0.26606	0.125332	0.112984	0.0333376	0.237449	0.0738798	0.270503	0.154453	0.40171
	Activation curve	-35	0.378293	0.428785	0.491074	0.38301	0.356147	0.597693	0.367866	0.427295	0.347159	0.859666	0.59544	0.363463	0.459005	0.488827	0.705559	0.30873	0.335803	0.405536	0.613795	0.423356	0.433701	0.946729	0.55092	0.499427	0.512486	0.353149	0.293074	0.544129	0.780671	0.436703	0.476762	0.270476	0.517536	0.599887	0.611128	0.423947	0.868161	0.966237	0.58787	0.283852	0.275918	0.149617	0.589178	0.191255	0.498287	0.337359	0.493827
	Activation curve	-30	0.587491	0.692957	0.701887	0.559847	0.569859	0.77595	0.543385	0.68132	0.587952	0.964891	0.790133	0.55647	0.810611	0.763291	0.930786	0.602818	0.593503	0.780334	0.728204	0.604725	0.658167	1	0.779183	0.665815	0.688554	0.583528	0.510077	0.719006	0.901205	0.634833	0.64236	0.450961	0.686798	0.780955	0.808525	0.685672	0.980317	0.989665	0.840657	0.49285	0.507373	0.532919	0.863158	0.451335	0.702109	0.529215	0.60982
	Activation curve	-25	0.773197	0.866204	0.877655	0.758068	0.755944	0.879493	0.748593	0.85562	0.778162	1	0.916149	0.718629	0.940555	0.91676	0.980688	0.722655	0.863321	0.925146	0.831983	0.738471	0.774962	1	0.871344	0.811002	0.855686	0.76344	0.715837	0.877414	0.998699	0.775726	0.827678	0.65867	0.843641	0.899859	0.917621	0.857412	0.999999	0.999999	0.932865	0.668565	0.713486	0.886556	0.943396	0.708372	0.859318	0.707303	0.748307
	Activation curve	-20	0.887673	0.941652	0.924244	0.892627	0.915865	0.916948	0.884418	0.945924	0.879353	1	0.975065	0.816097	0.97683	0.98397	0.997284	0.860372	0.953908	0.955333	0.942606	0.839227	0.906707	1	0.929378	0.877267	0.902086	0.891364	0.847868	0.979854	0.999999	0.862787	0.908526	0.789464	0.947426	0.947075	0.991216	0.96122	1	1	0.996817	0.837791	0.871243	0.993484	0.995115	0.917881	0.934209	0.823928	0.889558
	Activation curve	-15	0.943668	0.989383	0.950809	0.96495	0.966556	0.974303	0.938109	0.993957	0.960667	1	1	0.879193	0.988909	0.998032	0.999996	0.928329	0.997229	0.997307	0.988709	0.924379	0.951812	1	0.978059	0.958145	0.973582	0.973622	0.937444	1	1	0.944483	0.973078	0.883865	0.986362	1	0.987806	1	1	1	1	0.911387	0.944652	0.997233	1	0.975426	0.989251	0.894989	0.938924
	Activation curve	-10	1	1	0.986488	1	0.999999	1	0.985592	0.999999	0.996594	1	1	0.959613	1	1	1	0.999999	1	1	0.97866	0.968086	1	1	1	0.985063	0.999999	0.999328	1	1	1	1	1	0.956146	0.999999	1	1	1	1	1	1	0.989516	0.997177	1	1	0.987238	0.99577	0.969893	0.975772
	Activation curve	-5	1	1	1	1	1	1	0.999999	1	1	1	1	0.98411	1	1	1	1	1	1	1	0.999999	1	1	1	0.999999	1	1	1	1	1	1	1	0.992444	1	1	1	1	1	1	1	1	1	1	1	1	0.999999	0.981883	0.985439
	Activation curve	0	1	1	1	1	1	1	1	1	1	1	1	1	1	1	1	1	1	1	1	1	1	1	1	1	1	1	1	1	1	1	1	0.999999	1	1	1	1	1	1	1	1	1	1	1	1	1	1	1
	Activation curve	5	1	1	1	1	1	1	1	1	1	1	1	1	1	1	1	1	1	1	1	1	1	1	1	1	1	1	1	1	1	1	1	1	1	1	1	1	1	1	1	1	1	1	1	1	1	1	1
	Activation curve	10	1	1	1	1	1	1	1	1	1	1	1	1	1	1	1	1	1	1	1	1	1	1	1	1	1	1	1	1	1	1	1	1	1	1	1	1	1	1	1	1	1	1	1	1	1	1	1
	Activation curve	15	1	1	1	1	1	1	1	1	1	1	1	1	1	1	1	1	1	1	1	1	1	1	1	1	1	1	1	1	1	1	1	1	1	1	1	1	1	1	1	1	1	1	1	1	1	1	1
	Activation curve	20	1	1	1	1	1	1	1	1	1	1	1	1	1	1	1	1	1	1	1	1	1	1	1	1	1	1	1	1	1	1	1	1	1	1	1	1	1	1	1	1	1	1	1	1	1	1	1
	Activation curve	25	1	1	1	1	1	1	1	1	1	1	1	1	1	1	1	1	1	1	1	1	1	1	1	1	1	1	1	1	1	1	1	1	1	1	1	1	1	1	1	1	1	1	1	1	1	1	1
	Inactivation curve	-130	1	1	1	1	1	1	1	1	0.999997	1	1	1	1	1	1	0.999997	0.999999	1						1	1	1	1	1	1	1	1	1	1	1	1	1	1	1	0.999999	1						1	1
	Inactivation curve	-125	0.98	1	1	1	1	1	1	1	0.999997	1	1	1	1	0.999999	1	1	0.999999	1						1	1	1	1	1	1	1	1	1	1	1	1	1	1	1	1	1						1	1
	Inactivation curve	-120	1	1	1	1	1	1	1	1	0.999997	1	1	0.999998	1	1	1	1	0.999999	1						1	1	1	1	1	1	1	1	1	1	1	1	1	1	1	1	1						1	1
	Inactivation curve	-115	1	1	1	0.99	1	1	0.99	1	0.986255	1	1	0.989257	1	1	1	0.999997	0.978785	0.973836						1	1	1	1	1	1	1	1	1	1	1	1	1	1	1	1	1						0.999999	1
	Inactivation curve	-110	0.98	1	1	0.99	1	1	1.01	1	0.972711	1	1	0.9772	1	0.999999	1	1	0.967005	0.990493						1	1	1	1	1	1	1	1	1	1	1	1	1	1	1	0.999999	1						0.981382	1
	Inactivation curve	-105	1	0.99	0.99	1	0.979342	1	0.97	0.98	0.956722	1	0.987186	1.01275	1	0.970848	1	0.999997	0.950534	0.966215						0.96	0.99	1	1	0.94	1	1	0.99	1	1	0.999937	1	1	1	1	1	0.990093						0.976538	1
	Inactivation curve	-100	0.97	0.99	1	0.99	0.972363	1	0.97	0.97	0.943772	1	0.959442	0.936766	1	0.843179	0.953411	0.979005	0.935496	0.956394						0.86	1	1	0.99	0.9	1	1	0.92	0.999997	0.953496	1	0.971261	0.999998	0.994397	1	1	0.98516						0.935135	1
	Inactivation curve	-95	0.92	0.96	0.97	0.98	0.933644	0.96	0.95	0.95	0.922266	0.991239	0.945493	0.985723	0.982946	0.740756	0.84132	0.891788	0.908522	0.940208						0.75	0.95	0.99	0.98	0.75	0.99	0.97	0.86	0.980026	0.906556	0.98229	0.911874	0.965466	0.999915	0.992051	1	0.984176						0.896475	0.979747
	Inactivation curve	-90	0.83	0.9	0.93	0.93	0.879013	0.9	0.9	0.91	0.891742	0.955274	0.889059	0.951006	0.972515	0.603033	0.676999	0.701601	0.846051	0.82255						0.56	0.93	0.96	0.97	0.61	0.93	0.88	0.79	0.954745	0.792112	0.958613	0.82101	0.890578	0.982707	0.983202	0.98284	0.927701						0.800659	0.959449
	Inactivation curve	-85	0.72	0.84	0.91	0.89	0.784786	0.78	0.79	0.85	0.856296	0.910841	0.79517	0.90645	0.962354	0.443218	0.518555	0.492943	0.762601	0.693538						0.46	0.84	0.96	0.92	0.48	0.83	0.83	0.64	0.911592	0.651016	0.939396	0.696666	0.808522	0.960249	0.941647	0.94918	0.910848						0.691771	0.921717
	Inactivation curve	-80	0.56	0.75	0.83	0.78	0.614673	0.63	0.6	0.76	0.791382	0.816692	0.688575	0.741839	0.916437	0.308331	0.35665	0.325785	0.706124	0.572461						0.32	0.71	0.9	0.85	0.31	0.68	0.7	0.49	0.807829	0.481453	0.874932	0.569673	0.628218	0.897255	0.893635	0.896125	0.846204						0.483953	0.805792
	Inactivation curve	-75	0.41	0.65	0.73	0.68	0.460498	0.45	0.34	0.63	0.736512	0.715196	0.538387	0.600408	0.828134	0.19618	0.221562	0.189286	0.595934	0.392772						0.2	0.58	0.82	0.77	0.18	0.53	0.54	0.38	0.683884	0.337618	0.761091	0.4122	0.44536	0.740045	0.776002	0.82191	0.723461						0.384468	0.715916
	Inactivation curve	-70	0.28	0.5	0.62	0.56	0.311304	0.29	0.18	0.5	0.671532	0.598338	0.37464	0.380492	0.644442	0.084027	0.122148	0.0816	0.278525	0.219591						0.1	0.45	0.71	0.63	0.07	0.36	0.35	0.25	0.526099	0.213707	0.61086	0.273824	0.218107	0.55488	0.601318	0.701464	0.570528						0.288097	0.586814
	Inactivation curve	-65	0.17	0.3	0.41	0.38	0.218566	0.17	0.08	0.36	0.568827	0.425061	0.204946	0.184654	0.435051	0.0418201	0.0530704	0.0276384	0.0950742	0.1224						0.025	0.32	0.5	0.44	0.04	0.21	0.17	0.11	0.36732	0.116468	0.423961	0.15389	0.10336	0.33219	0.37078	0.523154	0.415691						0.198055	0.392154
	Inactivation curve	-60	0.08	0.16	0.22	0.2	0.124567	0.08	0.04	0.23	0.42093	0.28304	0.103509	0.113105	0.214594	0.0192179	0.0313931	0.0149664	0.0629137	0.059212						0.01	0.18	0.29	0.26	0.02	0.11	0.07	0.02	0.21051	0.0670967	0.231881	0.044252	0.04143	0.172452	0.160185	0.31125	0.2623						0.130704	0.201385
	Inactivation curve	-55	0.04	0.04	0.06	0.06	0.08483	0.03	0.04	0.1	0.0601234	0.14089	0.0263692	0.0369272	0.073898	0.0107838	0.0267439	0.00868539	0.0482929	0.0552347						0.01	0.08	0.14	0.11	0.02	0.022	0.03	0.01	0.090767	0.0188739	0.08146	0.0154284	0.0284842	0.053082	0.051136	0.14154	0.084193						0.0544131	0.0774284
	Inactivation curve	-50	0.05	0.01	0.02	0.03	0.0544008	0.02	0.02	0.02	0.0450925	0.05091	0.0213551	0.0164158	0.0289766	0.00714001	0.0275827	0.00288759	0.0426114	0.0346494						0.01	0.02	0.03	0.013	0.02	0.015	0.02	0.02	0.0373242	0.00376935	0.0277491	0.00460313	0.0241918	0.0151926	0.0157741	0.04388	0.012927						0.0207479	0.0248486
	Inactivation curve	-45	0.04	0.01	0.01	0.03	0.0425526	0.01	0.02	0.01	0.0320768	0.0188092	0.00832427	0.0567251	0.0209132	0.00246325	0.0135354	0.00112283	0.0442533	0.0254567						0.01	0.01	0.005	0.01	0.01	0.01	0.01	0.01	0.0152333	0.00248464	0.0204107	0.00277368	0.0165992	0.00527977	0.0063498	0.0251189	0.00528007						0.0126399	0.0070475
	Inactivation curve	-40	0.04	0.01	0	0.03	0.0376927	0.01	0.01	0.01	0.0456211	0.0149144	0.00251078	0.0232414	0.00678368	0.00296271	0.0110331	0.00388586	0.0369559	0.0218817						0.01	0	0	0.01	0.01	0.01	0.02	0.01	0.00666747	0.0027781	0.00634302	0.00436707	0.0131898	0.0046867	0.00176981	0.00890755	0.00468697						0.00866294	0.00352081
	Inactivation curve	-35	0.03	0.01	0	0.03	0.0308537	0	0.01	0	0.0396088	0.0151566	0.00299674	0.0307601	0.00291086	0.00565298	0.00944068	0.00525086	0.0409174	0.0182675						0.01	0	0	0.01	0.01	0	0.01	0	0.00356525	0.00183903	0.00188407	0.00519328	0.00691726	0.00286409	0.00261884	0.00677302	0.00286426						0.00314455	0.00217269
	Inactivation curve	-30	0.03	0	0	0.02	0.0252326	0	0.01	0	0.0357767	0.00854493	0.0068304	0.040877	0.00242364	0.00395028	0.00302841	0.00373174	0.0379724	0.0204675						0.01	0	0	0	0	0	0.01	0.01	0.00546362	0.00121298	0.00226088	0.00560638	0.00140968	0.00376093	0.00208072	0.00496688	0.00277746						0.00323704	0.000670631
	Inactivation curve	-25	0.02	0.01	0.01	0.02	0.0278753	0.01	0.01	0.01	0.0373294	0.0108906	0.00674941	0.0458663	0.00313574	0.00505136	0.00887197	0.00445828	0.0395708	0.0159497						0.01	0.01	0	0	0.01	0.01	0.01	0.01	0.0089517	0.00935817	0.00849923	0.00236058	0.0086318	0.0087514	0.0042332	0.00127251	0.00499075						0.00405915	0.00719653
	Inactivation curve	-20	0.02	0.02	0	0.02	0.0304555	0.01	0.01	0.02	0.0418441	0.0146926	0.0022948	0.0364424	0.00216545	0.00763947	0.0100663	0.00422711	0.0397446	0.0194461						0.01	0.01	0.01	0.01	0.01	0.01	0.02	0.02	0.0101092	0.00121298	0.00849923	0.0106226	0.00140968	0.0100894	0.00597909	0.00299655	0.00665434						0.00955697	0.00719653
	Inactivation curve	-15	0.03	0.03	0	0.02	0.03165	0.02	0.01	0.01	0.0478454	0.0200413	0.0068034	0.0408078	0.00204052	0.00505136	0.0163032	0.00970914	0.0410042	0.0174425						0.01	0.01	0.01	0.01	0.01	0.01	0.03	0.02	0.0114983	0.00121298	0.00849923	0.00236058	0.00140968	0.0118795	0.00996116	0.00217558	0.00862532						0.0124343	0.00719653
	Inactivation curve	-10	0.03	0.03	0	0.02	0.0341912	0.02	0.01	0.01	0.0510939	0.0209435	0.00512955	0.034329	0.00227789	0.00763947	0.0163032	0.0209044	0.0416558	0.0169711						0.01	0.02	0.01	0.02	0.01	0.01	0.02	0.02	0.0137362	0.00121298	0.00849923	0.00236058	0.00140968	0.0118795	0.00996116	0.0071835	0.00862532						0.0147979	0.00719653
	Inactivation curve	-5	0.03	0.03	0	0.02	0.03165	0.02	0.01	0.01	0.0478454	0.0200413	0.0068034	0.0408078	0.00204052	0.00505136	0.0163032	0.00970914	0.0410042	0.0174425						0.01	0.01	0.01	0.01	0.01	0.01	0.03	0.02	0.0114983	0.00121298	0.00849923	0.00236058	0.00140968	0.0118795	0.00996116	0.00217558	0.00862532						0.0124343	0.00719653
	Inactivation curve	0	0.03	0.03	0	0.02	0.0341912	0.02	0.01	0.01	0.0510939	0.0209435	0.00512955	0.034329	0.00227789	0.00763947	0.0163032	0.0209044	0.0416558	0.0169711						0.01	0.02	0.01	0.02	0.01	0.01	0.02	0.02	0.0137362	0.00121298	0.00849923	0.00236058	0.00140968	0.0118795	0.00996116	0.0071835	0.00862532						0.0147979	0.00719653
[truncated: 12 more columns]

## Sheet: Supplementary Figure 4
		Spplementary Figure 4
	Panel D	Cm (pF)		Cm (pF)
	CNTR_1_4	14.1	K219T_2_14	17.5
	CNTR_1_24	27.5	K219T_2_14	17.5
	CNTR_1_4	15.6	K219T_2_38	18.5
	CNTR_2_8	21.3	K219T_1_2	19.6
	CNTR_1_4	20.5	K219T_3_17	20.5
	CNTR_2_3	16.5	K219T_3_1	20.2
	CNTR_2_3	20.5	K219T_3_17	22.1
	CNTR_1_4	14.5	K219T_2_14	24.5
	CNTR_2_3	25.5	K219T_2_38	22.8
	CNTR_1_4	16.5	K219T_3_1	27.5
	CNTR_1_24	18.4	K219T_3_1	13.5
	CNTR_2_3	14.5	K219T_3_17	18.5
	CNTR_2_8	17.8	K219T_2_14	22.6
	CNTR_1_4	23.9	K219T_1_4	15.6
	CNTR_1_24	19.8	K219T_3_17	16.5
	CNTR_1_4	18.9	K219T_2_14	13.8
	CNTR_2_3	17.7	K219T_2_14	23.5
	CNTR_1_4	16.7	K219T_1_4	23.5
	CNTR_1_24	15.3	K219T_3_17	36.5
	CNTR_1_24	17.5	K219T_3_1	18.5
	CNTR_2_3	22.5	K219T_1_4	31.5
	CNTR_1_4	16.5	K219T_1_2	20.5
	CNTR_2_3	12.6	K219T_2_14	19.25
	CNTR_2_8	20.5	K219T_1_4	20
	CNTR_2_8	15.5	K219T_2_38	22.5
	CNTR_1_4	18.4	K219T_1_2	17.5
	CNTR_1_24	20.1	K219T_1_2	18.5
	CNTR_2_8	17.5	K219T_3_17	30.5
	CNTR_2_8	17.9	K219T_3_1	18.5
	CNTR_1_4	18.5	K219T_3_17	16.5
	CNTR_2_8	15.5	K219T_1_4	15.5
	CNTR_1_24	15.8	K219T_1_4	30.13
	CNTR_2_8	17.2	K219T_3_17	20.13
	CNTR_2_8	20.5	K219T_1_2	21.6
	CNTR_2_8	21.5	K219T_1_4	20.4
	CNTR_1_4	14.6	K219T_2_38	19.55
	CNTR_2_8	17.4	K219T_3_1	22.1
	CNTR_1_24	16.7	K219T_1_4	23
	CNTR_1_24	18.3	K219T_3_17	22.1
	CNTR_2_3	16.3	K219T_3_1	47.5
	CNTR_1_4	21.5	K219T_1_4	27
	CNTR_1_4	13.7	K219T_2_38	30
	CNTR_2_3	18	K219T_1_2	15
	CNTR_1_24	23.5	K219T_1_2	14
	CNTR_1_24	15.6	K219T_3_1	22
	CNTR_2_3	19.4	K219T_2_38	29.5
			K219T_2_14	25
			K219T_2_38	21.7

## Sheet: Supplementary Figure 6
		Spplementary Figure 6
			Maximal upostroke velocity (V/sec)	Normalized Values			Maximal upostroke velocity (V/sec)	Normalized Values			Maximal upostroke velocity (V/sec)	Normalized Values			Maximal upostroke velocity (V/sec)	Normalized Values			Maximal upostroke velocity (V/sec)	Normalized Values			Maximal upostroke velocity (V/sec)	Normalized Values			Maximal upostroke velocity (V/sec)	Normalized Values			Maximal upostroke velocity (V/sec)	Normalized Values
	CNTR_1_4	SPONTANEOUS ACTION POTENTIALS	11.73	27.8622	K219T_2_14	SPONTANEOUS ACTION POTENTIALS	5.1	12.114	CNTR_1_4	EVOKED ACTION POTENTIALS	154.57	46.5572	K219T_2_14	EVOKED ACTION POTENTIALS	28.7	8.64458	CNTR_1_4	WORKING-LIKE SPONTANEOUS ACTION POTENTIALS	11.73	27.8622	K219T_2_38	WORKING-LIKE SPONTANEOUS ACTION POTENTIALS	12.1	28.7411	CNTR_1_4	WORKING-LIKE EVOKED ACTION POTENTIALS	154.57	46.5572	K219T_1_2	WORKING-LIKE EVOKED ACTION POTENTIALS	83.5	25.1506
	CNTR_1_24	SPONTANEOUS ACTION POTENTIALS	20.28	48.171	K219T_2_14	SPONTANEOUS ACTION POTENTIALS	5	11.8765	CNTR_1_24	EVOKED ACTION POTENTIALS	133	40.0602	K219T_2_14	EVOKED ACTION POTENTIALS	34.8	10.4819	CNTR_1_24	WORKING-LIKE SPONTANEOUS ACTION POTENTIALS	20.28	48.171	K219T_3_1	WORKING-LIKE SPONTANEOUS ACTION POTENTIALS	6.6	15.677	CNTR_1_24	WORKING-LIKE EVOKED ACTION POTENTIALS	133	40.0602	K219T_3_17	WORKING-LIKE EVOKED ACTION POTENTIALS	141.7	42.6807
	CNTR_1_4	SPONTANEOUS ACTION POTENTIALS	9.8	23.2779	K219T_2_14	SPONTANEOUS ACTION POTENTIALS	3.6	8.55107	CNTR_1_4	EVOKED ACTION POTENTIALS	97	29.2169	K219T_2_38	EVOKED ACTION POTENTIALS	29.0354	8.7456	CNTR_1_4	WORKING-LIKE SPONTANEOUS ACTION POTENTIALS	9.8	23.2779	K219T_3_1	WORKING-LIKE SPONTANEOUS ACTION POTENTIALS	6.8	16.152	CNTR_2_8	WORKING-LIKE EVOKED ACTION POTENTIALS	109.3	32.9217	K219T_3_1	WORKING-LIKE EVOKED ACTION POTENTIALS	67.2	20.241
	CNTR_2_3	SPONTANEOUS ACTION POTENTIALS	13.16	31.2589	K219T_2_38	SPONTANEOUS ACTION POTENTIALS	12.1	28.7411	CNTR_2_8	EVOKED ACTION POTENTIALS	109.3	32.9217	K219T_1_2	EVOKED ACTION POTENTIALS	83.5	25.1506	CNTR_2_3	WORKING-LIKE SPONTANEOUS ACTION POTENTIALS	13.16	31.2589	K219T_2_14	WORKING-LIKE SPONTANEOUS ACTION POTENTIALS	7.7	18.2898	CNTR_1_4	WORKING-LIKE EVOKED ACTION POTENTIALS	31.13	9.37651	K219T_3_17	WORKING-LIKE EVOKED ACTION POTENTIALS	65.32	19.6747
	CNTR_2_3	SPONTANEOUS ACTION POTENTIALS	21.16	50.2613	K219T_3_1	SPONTANEOUS ACTION POTENTIALS	6.6	15.677	CNTR_1_4	EVOKED ACTION POTENTIALS	31.13	9.37651	K219T_3_17	EVOKED ACTION POTENTIALS	141.7	42.6807	CNTR_2_3	WORKING-LIKE SPONTANEOUS ACTION POTENTIALS	21.16	50.2613	K219T_1_4	WORKING-LIKE SPONTANEOUS ACTION POTENTIALS	7.5	17.8147	CNTR_2_3	WORKING-LIKE EVOKED ACTION POTENTIALS	116	34.9398	K219T_2_14	WORKING-LIKE EVOKED ACTION POTENTIALS	48.22	14.5241
	CNTR_1_4	SPONTANEOUS ACTION POTENTIALS	19.6	46.5558	K219T_3_1	SPONTANEOUS ACTION POTENTIALS	6.8	16.152	CNTR_2_3	EVOKED ACTION POTENTIALS	116	34.9398	K219T_3_1	EVOKED ACTION POTENTIALS	67.2	20.241	CNTR_1_4	WORKING-LIKE SPONTANEOUS ACTION POTENTIALS	19.6	46.5558	K219T_3_17	WORKING-LIKE SPONTANEOUS ACTION POTENTIALS	14.3	33.9667	CNTR_2_3	WORKING-LIKE EVOKED ACTION POTENTIALS	144.1	43.4036	K219T_3_1	WORKING-LIKE EVOKED ACTION POTENTIALS	104.4	31.4458
	CNTR_1_4	SPONTANEOUS ACTION POTENTIALS	4.4	10.4513	K219T_2_14	SPONTANEOUS ACTION POTENTIALS	7.7	18.2898	CNTR_2_3	EVOKED ACTION POTENTIALS	144.1	43.4036	K219T_3_17	EVOKED ACTION POTENTIALS	65.32	19.6747	CNTR_2_3	WORKING-LIKE SPONTANEOUS ACTION POTENTIALS	11	26.1283	K219T_2_14	WORKING-LIKE SPONTANEOUS ACTION POTENTIALS	20.8	49.4062	CNTR_1_4	WORKING-LIKE EVOKED ACTION POTENTIALS	84.3	25.3916	K219T_3_1	WORKING-LIKE EVOKED ACTION POTENTIALS	70	21.0843
	CNTR_1_24	SPONTANEOUS ACTION POTENTIALS	3.7	8.7886	K219T_1_4	SPONTANEOUS ACTION POTENTIALS	7.5	17.8147	CNTR_1_4	EVOKED ACTION POTENTIALS	84.3	25.3916	K219T_2_14	EVOKED ACTION POTENTIALS	48.22	14.5241	CNTR_2_8	WORKING-LIKE SPONTANEOUS ACTION POTENTIALS	12	28.5036	K219T_1_4	WORKING-LIKE SPONTANEOUS ACTION POTENTIALS	42.1	100	CNTR_2_3	WORKING-LIKE EVOKED ACTION POTENTIALS	97.1	29.247	K219T_3_17	WORKING-LIKE EVOKED ACTION POTENTIALS	72	21.6867
	CNTR_2_3	SPONTANEOUS ACTION POTENTIALS	11	26.1283	K219T_3_17	SPONTANEOUS ACTION POTENTIALS	14.3	33.9667	CNTR_2_3	EVOKED ACTION POTENTIALS	97.1	29.247	K219T_2_38	EVOKED ACTION POTENTIALS	7.2529	2.18461	CNTR_1_4	WORKING-LIKE SPONTANEOUS ACTION POTENTIALS	24.1	57.2447	K219T_2_38	WORKING-LIKE SPONTANEOUS ACTION POTENTIALS	31.8	75.5344	CNTR_2_3	WORKING-LIKE EVOKED ACTION POTENTIALS	129.3	38.9458	K219T_1_4	WORKING-LIKE EVOKED ACTION POTENTIALS	121.34	36.5482
	CNTR_2_8	SPONTANEOUS ACTION POTENTIALS	12	28.5036	K219T_2_14	SPONTANEOUS ACTION POTENTIALS	20.8	49.4062	CNTR_1_4	EVOKED ACTION POTENTIALS	15.243	4.59126	K219T_3_1	EVOKED ACTION POTENTIALS	104.4	31.4458	CNTR_2_3	WORKING-LIKE SPONTANEOUS ACTION POTENTIALS	24.5	58.1948	K219T_3_1	WORKING-LIKE SPONTANEOUS ACTION POTENTIALS	4.6	10.9264	CNTR_2_8	WORKING-LIKE EVOKED ACTION POTENTIALS	59.3	17.8614	K219T_3_17	WORKING-LIKE EVOKED ACTION POTENTIALS	153.85	46.3404
	CNTR_1_4	SPONTANEOUS ACTION POTENTIALS	24.1	57.2447	K219T_1_4	SPONTANEOUS ACTION POTENTIALS	3.5	8.31354	CNTR_1_24	EVOKED ACTION POTENTIALS	15.243	4.59126	K219T_3_1	EVOKED ACTION POTENTIALS	70	21.0843	CNTR_2_3	WORKING-LIKE SPONTANEOUS ACTION POTENTIALS	12.8	30.4038	K219T_3_17	WORKING-LIKE SPONTANEOUS ACTION POTENTIALS	11.34	26.9359	CNTR_1_4	WORKING-LIKE EVOKED ACTION POTENTIALS	106.1	31.9578	K219T_2_14	WORKING-LIKE EVOKED ACTION POTENTIALS	44.56	13.4217
	CNTR_2_3	SPONTANEOUS ACTION POTENTIALS	8.5	20.19	K219T_2_14	SPONTANEOUS ACTION POTENTIALS	3.5	8.31354	CNTR_2_3	EVOKED ACTION POTENTIALS	129.3	38.9458	K219T_3_17	EVOKED ACTION POTENTIALS	72	21.6867	CNTR_1_4	WORKING-LIKE SPONTANEOUS ACTION POTENTIALS	16.5	39.1924	K219T_1_2	WORKING-LIKE SPONTANEOUS ACTION POTENTIALS	17.6	41.8052	CNTR_1_24	WORKING-LIKE EVOKED ACTION POTENTIALS	216.7	65.2711	K219T_1_4	WORKING-LIKE EVOKED ACTION POTENTIALS	123.94	37.3313
	CNTR_2_3	SPONTANEOUS ACTION POTENTIALS	24.5	58.1948	K219T_1_4	SPONTANEOUS ACTION POTENTIALS	42.1	100	CNTR_2_8	EVOKED ACTION POTENTIALS	59.3	17.8614	K219T_2_14	EVOKED ACTION POTENTIALS	36.2645	10.923	CNTR_1_24	WORKING-LIKE SPONTANEOUS ACTION POTENTIALS	18.9	44.8931	K219T_1_4	WORKING-LIKE SPONTANEOUS ACTION POTENTIALS	12.2	28.9786	CNTR_1_4	WORKING-LIKE EVOKED ACTION POTENTIALS	105.6	31.8072	K219T_3_1	WORKING-LIKE EVOKED ACTION POTENTIALS	80.7	24.3072
	CNTR_2_3	SPONTANEOUS ACTION POTENTIALS	12.8	30.4038	K219T_2_38	SPONTANEOUS ACTION POTENTIALS	31.8	75.5344	CNTR_1_4	EVOKED ACTION POTENTIALS	106.1	31.9578	K219T_1_4	EVOKED ACTION POTENTIALS	121.34	36.5482	CNTR_2_8	WORKING-LIKE SPONTANEOUS ACTION POTENTIALS	40.2	95.4869	K219T_2_38	WORKING-LIKE SPONTANEOUS ACTION POTENTIALS	10.9	25.8907	CNTR_1_4	WORKING-LIKE EVOKED ACTION POTENTIALS	332	100	K219T_1_4	WORKING-LIKE EVOKED ACTION POTENTIALS	37.2	11.2048
	CNTR_1_4	SPONTANEOUS ACTION POTENTIALS	16.5	39.1924	K219T_3_1	SPONTANEOUS ACTION POTENTIALS	4.6	10.9264	CNTR_1_24	EVOKED ACTION POTENTIALS	216.7	65.2711	K219T_3_17	EVOKED ACTION POTENTIALS	153.85	46.3404	CNTR_1_4	WORKING-LIKE SPONTANEOUS ACTION POTENTIALS	16.9	40.1425	K219T_3_1	WORKING-LIKE SPONTANEOUS ACTION POTENTIALS	10	23.753	CNTR_1_24	WORKING-LIKE EVOKED ACTION POTENTIALS	277	83.4337	K219T_1_2	WORKING-LIKE EVOKED ACTION POTENTIALS	256	77.1084
	CNTR_1_24	SPONTANEOUS ACTION POTENTIALS	18.9	44.8931	K219T_3_17	SPONTANEOUS ACTION POTENTIALS	11.34	26.9359	CNTR_1_4	EVOKED ACTION POTENTIALS	105.6	31.8072	K219T_2_14	EVOKED ACTION POTENTIALS	44.56	13.4217	CNTR_2_8	WORKING-LIKE SPONTANEOUS ACTION POTENTIALS	25.55	60.6888	K219T_3_17	WORKING-LIKE SPONTANEOUS ACTION POTENTIALS	11.72	27.8385	CNTR_2_3	WORKING-LIKE EVOKED ACTION POTENTIALS	126.296	38.0408	K219T_2_38	WORKING-LIKE EVOKED ACTION POTENTIALS	265	79.8193
	CNTR_2_8	SPONTANEOUS ACTION POTENTIALS	9.3	22.0903	K219T_1_2	SPONTANEOUS ACTION POTENTIALS	17.6	41.8052	CNTR_2_3	EVOKED ACTION POTENTIALS	78.14	23.5361	K219T_1_4	EVOKED ACTION POTENTIALS	123.94	37.3313	CNTR_1_24	WORKING-LIKE SPONTANEOUS ACTION POTENTIALS	39.9	94.7743	K219T_2_38	WORKING-LIKE SPONTANEOUS ACTION POTENTIALS	17.8	42.2803	CNTR_1_4	WORKING-LIKE EVOKED ACTION POTENTIALS	131.9	39.7289	K219T_1_2	WORKING-LIKE EVOKED ACTION POTENTIALS	51.8	15.6024
	CNTR_2_8	SPONTANEOUS ACTION POTENTIALS	40.2	95.4869	K219T_1_4	SPONTANEOUS ACTION POTENTIALS	12.2	28.9786	CNTR_1_4	EVOKED ACTION POTENTIALS	332	100	K219T_3_17	EVOKED ACTION POTENTIALS	7.5	2.25904	CNTR_2_8	WORKING-LIKE SPONTANEOUS ACTION POTENTIALS	40.5	96.1995					CNTR_2_3	WORKING-LIKE EVOKED ACTION POTENTIALS	42.14	12.6928	K219T_3_17	WORKING-LIKE EVOKED ACTION POTENTIALS	168	50.6024
	CNTR_1_4	SPONTANEOUS ACTION POTENTIALS	16.9	40.1425	K219T_2_38	SPONTANEOUS ACTION POTENTIALS	10.9	25.8907	CNTR_1_24	EVOKED ACTION POTENTIALS	277	83.4337	K219T_3_1	EVOKED ACTION POTENTIALS	80.7	24.3072	CNTR_1_4	WORKING-LIKE SPONTANEOUS ACTION POTENTIALS	15.65	37.1734					CNTR_2_8	WORKING-LIKE EVOKED ACTION POTENTIALS	188.6	56.8072	K219T_3_1	WORKING-LIKE EVOKED ACTION POTENTIALS	84	25.3012
	CNTR_2_8	SPONTANEOUS ACTION POTENTIALS	25.55	60.6888	K219T_3_1	SPONTANEOUS ACTION POTENTIALS	10	23.753	CNTR_1_24	EVOKED ACTION POTENTIALS	75.7	22.8012	K219T_1_4	EVOKED ACTION POTENTIALS	37.2	11.2048	CNTR_2_8	WORKING-LIKE SPONTANEOUS ACTION POTENTIALS	13.29	31.5677					CNTR_2_8	WORKING-LIKE EVOKED ACTION POTENTIALS	102.6	30.9036	K219T_3_17	WORKING-LIKE EVOKED ACTION POTENTIALS	30	9.03614
	CNTR_1_24	SPONTANEOUS ACTION POTENTIALS	39.9	94.7743	K219T_3_17	SPONTANEOUS ACTION POTENTIALS	11.72	27.8385	CNTR_2_3	EVOKED ACTION POTENTIALS	126.296	38.0408	K219T_1_2	EVOKED ACTION POTENTIALS	256	77.1084	CNTR_1_24	WORKING-LIKE SPONTANEOUS ACTION POTENTIALS	21.91	52.0428					CNTR_1_4	WORKING-LIKE EVOKED ACTION POTENTIALS	118.9	35.8133	K219T_1_4	WORKING-LIKE EVOKED ACTION POTENTIALS	98	29.5181
	CNTR_2_8	SPONTANEOUS ACTION POTENTIALS	40.5	96.1995	K219T_2_38	SPONTANEOUS ACTION POTENTIALS	7.5	17.8147	CNTR_1_4	EVOKED ACTION POTENTIALS	131.9	39.7289	K219T_2_14	EVOKED ACTION POTENTIALS	38.46	11.5843	CNTR_1_24	WORKING-LIKE SPONTANEOUS ACTION POTENTIALS	13.5	32.0665					CNTR_1_24	WORKING-LIKE EVOKED ACTION POTENTIALS	201	60.5422	K219T_3_17	WORKING-LIKE EVOKED ACTION POTENTIALS	78	23.494
	CNTR_1_4	SPONTANEOUS ACTION POTENTIALS	4	9.50119	K219T_3_1	SPONTANEOUS ACTION POTENTIALS	8	19.0024	CNTR_2_3	EVOKED ACTION POTENTIALS	42.14	12.6928	K219T_1_4	EVOKED ACTION POTENTIALS	7.2529	2.18461	CNTR_2_3	WORKING-LIKE SPONTANEOUS ACTION POTENTIALS	16.53	39.2637					CNTR_2_8	WORKING-LIKE EVOKED ACTION POTENTIALS	99.876	30.0831	K219T_1_2	WORKING-LIKE EVOKED ACTION POTENTIALS	155.5	46.8373
	CNTR_2_8	SPONTANEOUS ACTION POTENTIALS	15.65	37.1734	K219T_2_38	SPONTANEOUS ACTION POTENTIALS	17.8	42.2803	CNTR_2_8	EVOKED ACTION POTENTIALS	188.6	56.8072	K219T_2_38	EVOKED ACTION POTENTIALS	265	79.8193	CNTR_1_4	WORKING-LIKE SPONTANEOUS ACTION POTENTIALS	26.15	62.114					CNTR_1_4	WORKING-LIKE EVOKED ACTION POTENTIALS	125	37.6506	K219T_1_4	WORKING-LIKE EVOKED ACTION POTENTIALS	35	10.5422
	CNTR_2_8	SPONTANEOUS ACTION POTENTIALS	13.29	31.5677					CNTR_2_8	EVOKED ACTION POTENTIALS	102.6	30.9036	K219T_1_2	EVOKED ACTION POTENTIALS	51.8	15.6024	CNTR_2_3	WORKING-LIKE SPONTANEOUS ACTION POTENTIALS	15.7	37.2922					CNTR_2_8	WORKING-LIKE EVOKED ACTION POTENTIALS	99.84	30.0723	K219T_2_38	WORKING-LIKE EVOKED ACTION POTENTIALS	22.9	6.89759
	CNTR_1_24	SPONTANEOUS ACTION POTENTIALS	21.91	52.0428					CNTR_1_4	EVOKED ACTION POTENTIALS	118.9	35.8133	K219T_1_2	EVOKED ACTION POTENTIALS	16	4.81928	CNTR_1_24	WORKING-LIKE SPONTANEOUS ACTION POTENTIALS	19.43	46.152					CNTR_1_24	WORKING-LIKE EVOKED ACTION POTENTIALS	115.85	34.8946	K219T_3_1	WORKING-LIKE EVOKED ACTION POTENTIALS	85.4	25.7229
	CNTR_1_24	SPONTANEOUS ACTION POTENTIALS	13.5	32.0665					CNTR_1_24	EVOKED ACTION POTENTIALS	201	60.5422	K219T_3_17	EVOKED ACTION POTENTIALS	168	50.6024	CNTR_1_24	WORKING-LIKE SPONTANEOUS ACTION POTENTIALS	33.5	79.5724					CNTR_2_8	WORKING-LIKE EVOKED ACTION POTENTIALS	90	27.1084	K219T_1_4	WORKING-LIKE EVOKED ACTION POTENTIALS	130	39.1566
	CNTR_2_3	SPONTANEOUS ACTION POTENTIALS	16.53	39.2637					CNTR_2_8	EVOKED ACTION POTENTIALS	100	30.1205	K219T_3_1	EVOKED ACTION POTENTIALS	84	25.3012	CNTR_2_3	WORKING-LIKE SPONTANEOUS ACTION POTENTIALS	22.98	54.5843					CNTR_1_4	WORKING-LIKE EVOKED ACTION POTENTIALS	109.756	33.059	K219T_3_17	WORKING-LIKE EVOKED ACTION POTENTIALS	180	54.2169
	CNTR_1_4	SPONTANEOUS ACTION POTENTIALS	26.15	62.114					CNTR_2_8	EVOKED ACTION POTENTIALS	99.876	30.0831	K219T_3_17	EVOKED ACTION POTENTIALS	30	9.03614									CNTR_2_8	WORKING-LIKE EVOKED ACTION POTENTIALS	256.88	77.3735	K219T_3_1	WORKING-LIKE EVOKED ACTION POTENTIALS	83	25
	CNTR_2_3	SPONTANEOUS ACTION POTENTIALS	15.7	37.2922					CNTR_1_4	EVOKED ACTION POTENTIALS	125	37.6506	K219T_1_4	EVOKED ACTION POTENTIALS	98	29.5181									CNTR_1_24	WORKING-LIKE EVOKED ACTION POTENTIALS	84.1	25.3313	K219T_1_4	WORKING-LIKE EVOKED ACTION POTENTIALS	164.64	49.5904
	CNTR_1_24	SPONTANEOUS ACTION POTENTIALS	19.43	46.152					CNTR_2_8	EVOKED ACTION POTENTIALS	99.84	30.0723	K219T_3_17	EVOKED ACTION POTENTIALS	78	23.494									CNTR_2_3	WORKING-LIKE EVOKED ACTION POTENTIALS	138.21	41.6295	K219T_2_38	WORKING-LIKE EVOKED ACTION POTENTIALS	30	9.03614
	CNTR_1_24	SPONTANEOUS ACTION POTENTIALS	33.5	79.5724					CNTR_1_24	EVOKED ACTION POTENTIALS	115.85	34.8946	K219T_2_38	EVOKED ACTION POTENTIALS	155.5	46.8373									CNTR_1_4	WORKING-LIKE EVOKED ACTION POTENTIALS	152.44	45.9157	K219T_1_2	WORKING-LIKE EVOKED ACTION POTENTIALS	71	21.3855
	CNTR_2_3	SPONTANEOUS ACTION POTENTIALS	22.98	54.5843					CNTR_2_8	EVOKED ACTION POTENTIALS	90	27.1084	K219T_1_4	EVOKED ACTION POTENTIALS	35	10.5422									CNTR_1_4	WORKING-LIKE EVOKED ACTION POTENTIALS	99.0854	29.845	K219T_3_1	WORKING-LIKE EVOKED ACTION POTENTIALS	99	29.8193
									CNTR_2_8	EVOKED ACTION POTENTIALS	56	16.8675	K219T_1_2	EVOKED ACTION POTENTIALS	22.9	6.89759									CNTR_2_3	WORKING-LIKE EVOKED ACTION POTENTIALS	317	95.4819	K219T_2_14	WORKING-LIKE EVOKED ACTION POTENTIALS	113.4	34.1566
									CNTR_2_8	EVOKED ACTION POTENTIALS	16.8196	5.06614	K219T_3_1	EVOKED ACTION POTENTIALS	85.4	25.7229									CNTR_1_24	WORKING-LIKE EVOKED ACTION POTENTIALS	184	55.4217	K219T_2_38	WORKING-LIKE EVOKED ACTION POTENTIALS	87	26.2048
									CNTR_1_4	EVOKED ACTION POTENTIALS	109.756	33.059	K219T_1_4	EVOKED ACTION POTENTIALS	130	39.1566									CNTR_2_3	WORKING-LIKE EVOKED ACTION POTENTIALS	152.4	45.9036
									CNTR_2_8	EVOKED ACTION POTENTIALS	256.88	77.3735	K219T_3_17	EVOKED ACTION POTENTIALS	180	54.2169
									CNTR_1_24	EVOKED ACTION POTENTIALS	84.1	25.3313	K219T_3_1	EVOKED ACTION POTENTIALS	83	25
									CNTR_2_3	EVOKED ACTION POTENTIALS	138.21	41.6295	K219T_1_4	EVOKED ACTION POTENTIALS	164.64	49.5904
									CNTR_1_4	EVOKED ACTION POTENTIALS	152.44	45.9157	K219T_2_38	EVOKED ACTION POTENTIALS	30	9.03614
									CNTR_1_4	EVOKED ACTION POTENTIALS	99.0854	29.845	K219T_1_2	EVOKED ACTION POTENTIALS	138.7	41.7771
									CNTR_2_3	EVOKED ACTION POTENTIALS	317	95.4819	K219T_1_2	EVOKED ACTION POTENTIALS	71	21.3855
									CNTR_1_24	EVOKED ACTION POTENTIALS	184	55.4217	K219T_3_1	EVOKED ACTION POTENTIALS	99	29.8193
									CNTR_2_3	EVOKED ACTION POTENTIALS	152.4	45.9036	K219T_2_38	EVOKED ACTION POTENTIALS	90	27.1084
													K219T_2_14	EVOKED ACTION POTENTIALS	113.4	34.1566
													K219T_2_38	EVOKED ACTION POTENTIALS	87	26.2048

## Sheet: Supplementary Figure 7
		Spplementary Figure 7
	Panel B-D		CNTR_1_4	CNTR_2_8	CNTR_1_4	CNTR_2_8	CNTR_1_24	CNTR_1_4	CNTR_1_24	CNTR_1_24	CNTR_2_3	CNTR_2_8	CNTR_1_24	CNTR_2_3	CNTR_1_24	CNTR_1_4	CNTR_2_3	CNTR_2_3	CNTR_1_4	CNTR_2_8	CNTR_2_8	CNTR_1_4	CNTR_2_3	CNTR_2_8	CNTR_1_24	K219T_1_2	K219T_2_38	K219T_1_4	K219T_3_17	K219T_1_2	K219T_2_14	K219T_2_14	K219T_3_1	K219T_3_17	K219T_1_4	K219T_1_2	K219T_3_17	K219T_2_38	K219T_3_1	K219T_2_14	K219T_3_1	K219T_1_4	K219T_2_38	K219T_2_14	K219T_1_2	K219T_3_17	K219T_2_38	R190W	R190W
	I-V curve	-90	-0.352648	-1.34956	-0.449219	-2.04264	-0.171238	-1.80551	-0.495911	-0.620322	-0.344638	-0.411814	-0.411814	-0.408876	-0.239054	-1.27447	-0.478516	-0.440325	-0.817871	-0.452841	-0.782198	-1.53665	-0.411987	-0.299834	-1.25885	-0.596239	-0.715844	-0.166688	-0.181807	-0.17331	-0.37384	-0.106008	-0.672517	-0.17775	-0.450396	-0.183807	-0.397925	-1.39911	-0.105528	-0.49235	-6.02273	-0.346726	-0.841814	-0.262159	-0.418091	-0.236121	-0.0161683	-0.558036	-0.0601755
	I-V curve	-85	-0.461155	-1.07829	-0.229492	-2.4526	-0.230577	-1.45349	-0.94223	-0.616517	-0.244667	-0.3728	-0.3728	-0.604426	-2.53805	-1.85721	-0.32959	-0.492641	-0.380859	-0.598046	-0.485911	-0.78508	-1.03251	-0.372208	-2.36511	-0.254019	-1.42039	-0.26259	-0.126615	-0.36169	-0.239054	-0.152053	-1.33868	-0.286247	-1.01844	-0.169776	-0.0972375	-0.647912	-0.192993	-0.524902	-5.29121	-0.398305	-0.0176913	-0.406163	-0.314331	-0.717274	-0.33347	-0.326974	-0.206316
	I-V curve	-80	-0.221535	-3.24164	-0.166016	-3.58582	-0.147502	-3.3839	-0.911713	-0.500064	-0.239405	-0.3728	-0.3728	-0.711089	-0.132243	-1.33551	-1.09375	-0.531878	-0.470378	-0.51683	-0.871084	-0.562481	-1.09355	-0.225163	-2.73132	-1.01725	-1.90264	-0.623367	-0.16341	-0.218521	-0.537872	-0.448662	-1.84142	-0.32549	-1.63046	-0.267994	-0.0942455	-0.137721	-0.168274	-0.126139	-3.45118	-0.231389	-0.364884	-0.372931	-0.333659	-1.3499	-0.416333	-0.235421	0.0773685
	I-V curve	-75	-0.397859	-1.258	-0.247396	-4.03849	-0.389947	-6.68832	-1.60217	-0.584549	-0.265713	-0.400254	-0.400254	-0.450356	-0.00508626	-1.23524	-0.581055	-0.706264	-0.791016	-0.460225	-0.562946	-0.933479	-0.927396	-0.127516	-3.25012	-1.06547	-2.30577	-0.0685019	-0.0876569	-0.108005	-0.549316	-0.668174	-1.61065	-0.380893	-1.84912	-0.353583	-0.179515	-0.107985	0.0370774	-0.455729	-6.54333	-0.266492	-0.455552	-1.91266	-0.253296	-2.1637	-1.09136	-0.0806536	0.034386
	I-V curve	-70	0.0406901	-4.20464	-0.472005	-4.8411	-0.559489	-8.11152	-2.45921	-0.458962	-0.277991	-0.16906	-0.16906	-0.296287	-0.132243	-1.00417	-1.49414	-0.466483	-0.54423	-0.431512	-1.22663	-0.703699	-0.754463	-0.141301	-5.48553	-1.11604	-2.1287	-0.0296841	0.0129862	-0.512394	-0.453949	-0.271981	-3.39084	-0.228536	-1.67918	-0.12207	-0.157076	-0.267616	-0.193943	-0.362142	-3.77879	-0.323802	-1.19417	0.297853	-0.597127	-2.24093	-0.751824	-0.316075	-0.0386843
	I-V curve	-65	-0.40238	0.545926	-0.270182	-4.97945	-0.428941	-8.36891	-2.1019	-0.392744	-0.423563	-0.0953674	-0.0953674	-0.83553	-0.756158	-0.0566755	-2.23633	-0.287737	-1.42904	-0.302715	-10.0066	-0.990924	-0.656128	-0.261924	-5.91024	-0.78793	-2.21912	-0.49093	-0.0735886	-0.326526	-0.480652	-0.944439	-3.63574	-0.307023	-1.39397	-0.572468	0.00448788	-1.24887	-0.372676	0.0244141	-4.09743	-0.319026	-0.822648	-1.22218	-0.357056	-1.67958	-0.466185	-0.154768	0.0200586
	I-V curve	-60	-0.131113	-1.0003	-0.825195	-5.21749	-0.768026	-8.82407	-2.75421	-0.401878	-0.481441	-1.2181	-1.2181	-1.59007	-0.152588	-1.13351	-1.94336	-0.488281	-1.02417	-0.37101	-16.2662	-1.75207	-2.18709	-0.495128	-5.38381	-2.02157	-1.91017	-0.305975	-0.175314	-0.700774	-1.31607	-0.867342	-5.04035	-0.346266	-1.81466	-0.719794	-0.596888	-0.591572	-0.814753	-0.512695	-5.3316	-0.601755	-0.5101	-0.252313	-0.358073	-1.53702	-1.09944	-0.265939	-0.266492
	I-V curve	-55	-1.16494	-0.0271267	-2.56185	-5.01709	-1.76493	-11.5314	-3.14331	-1.38145	-0.954113	-3.20348	-3.20348	-4.30209	-0.600179	-1.91243	-3.28125	-0.854492	-1.73584	-0.526674	-29.1798	-5.1844	-3.66211	-0.92937	-8.02358	-7.25719	-4.15642	-1.24445	-0.754282	-2.07218	-3.45866	-2.47032	-8.47004	-0.544792	-5.03041	-3.33378	-1.99262	-0.835712	-2.7694	-1.37126	-5.08477	-0.882574	-1.20301	-0.716323	-0.496419	-1.13606	-1.65725	-0.433786	-0.739299
	I-V curve	-50	-6.21202	-7.57627	-7.72949	-8.69141	-5.28463	-19.0579	-4.66919	-4.80883	-4.04621	-7.38941	-9.78383	-10.2338	-1.61743	-3.69263	-6.07422	-1.5564	-2.27539	-1.50619	-51.8088	-14.2822	-11.0219	-5.90363	-14.4043	-18.3529	-12.6885	-3.55068	-2.51608	-6.98011	-9.2926	-4.22749	-19.746	-1.76827	-12.6598	-9.7751	-7.63837	-2.55409	-11.6623	-8.42692	-8.79176	-1.91129	-1.81336	-0.98956	-1.96228	-1.45237	-4.38968	-11.7689	-2.90848
	I-V curve	-45	-14.1873	-18.3026	-22.4756	-26.4709	-13.7533	-32.765	-14.0839	-18.1005	-15.5876	-30.9256	-31.8137	-24.6629	-6.15946	-12.1983	-12.9468	-6.57	-8.6377	-5.68759	-82.9308	-30.5319	-29.4342	-24.4037	-41.4429	-35.0441	-31.7571	-12.8258	-16.1548	-16.5925	-30.983	-12.9555	-40.3143	-5.41098	-31.9401	-26.3251	-24.975	-8.82506	-47.9012	-52.8158	-21.3937	-6.91732	-4.8032	-0.886173	-6.47685	-2.88246	-13.9855	-20.1002	-10.8574
	I-V curve	-40	-35.319	-53.1277	-49.8291	-60.6323	-41.0071	-73.7712	-40.8173	-57.2835	-46.6024	-98.796	-70.1254	-58.096	-21.6929	-42.1404	-56.5283	-22.4522	-26.5234	-21.9604	-112.157	-64.2233	-65.5416	-174.517	-85.3958	-64.094	-60.8197	-33.5476	-25.0893	-40.6298	-84.8656	-27.3823	-69.5179	-15.9929	-61.6662	-51.6273	-49.1243	-24.4563	-113.879	-70.992	-50.6367	-16.5339	-15.303	-4.38656	-27.7812	-10.5096	-32.2112	-65.8308	-36.9048
	I-V curve	-35	-72.2928	-110.067	-80.8887	-109.188	-72.7539	-115.351	-87.6465	-134.382	-102.771	-166.064	-112.56	-90.7054	-114.299	-104.17	-191.875	-73.8569	-89.0763	-94.4002	-136.138	-96.7659	-113.678	-233.926	-125.603	-88.0776	-87.1627	-68.8284	-38.4229	-73.0814	-138.222	-41.0606	-93.4318	-32.5675	-94.1517	-71.2119	-75.6357	-60.3638	-146.288	-70.9066	-104.415	-35.4978	-35.2456	-18.5407	-65.0208	-25.761	-55.6592	-80.3462	-86.0209
	I-V curve	-30	-105.885	-167.328	-109.198	-151.102	-109.736	-141.215	-122.398	-202.288	-163.803	-176.783	-140.121	-130.526	-189.56	-152.871	-231.89	-136.475	-147.607	-171.194	-151.213	-130.314	-159.098	-232.756	-167.328	-111.102	-111.247	-107.555	-62.5805	-90.948	-148.796	-56.3772	-118.095	-51.3674	-117.995	-87.2466	-94.1871	-92.2711	-155.999	-69.1637	-138.634	-58.2518	-60.9025	-61.9583	-89.5253	-57.3808	-73.2462	-77.1506	-136.8
	I-V curve	-25	-130.95	-195.974	-128.521	-193.094	-136.715	-150.382	-158.886	-238.989	-203.229	-173.258	-151.751	-157.785	-205.683	-171.853	-221.948	-154.33	-200.417	-190.572	-160.995	-149.479	-171.536	-213.847	-175.583	-127.631	-130.966	-132.638	-81.8012	-104.126	-152.962	-64.8418	-142.127	-70.7445	-136.406	-94.2393	-100.223	-108.682	-149.759	-66.9189	-141.988	-74.4314	-80.1462	-96.2827	-91.5832	-84.7052	-83.3069	-67.47	-154.737
	I-V curve	-20	-140.688	-198.707	-126.895	-213.818	-154.91	-146.697	-176.212	-247.575	-214.325	-162.656	-150.104	-166.946	-190.974	-171.836	-202.952	-172.699	-205.652	-183.996	-169.067	-158.9	-182.217	-196.829	-174.973	-129.732	-130.388	-145.432	-89.7541	-108.622	-141.214	-67.6173	-144.992	-79.6597	-143.6	-92.563	-101.054	-114.328	-137.914	-60.1196	-139.057	-87.521	-91.1547	-100.286	-89.9963	-102.82	-83.6748	-56.4314	-149.76
	I-V curve	-15	-139.305	-193.715	-121.851	-216.495	-152.162	-145.153	-174.709	-242.663	-217.396	-148.417	-142.245	-166.667	-179.723	-161.495	-180.689	-174.425	-198.479	-178.722	-163.351	-162.935	-171.882	-176.258	-171.188	-132.598	-132.435	-148.551	-91.3482	-103.038	-124.268	-69.0918	-143.494	-83.4386	-139.522	-90.7445	-93.5229	-111.126	-130.889	-53.9876	-126.796	-88.9537	-91.5572	-93.0272	-83.7982	-101.893	-81.3061	-47.287	-139.891
	I-V curve	-10	-136.75	-180.569	-117.406	-209.179	-145.714	-137.978	-170.734	-226.549	-208.151	-130.437	-129.531	-167.521	-173.187	-148.991	-149.363	-175.058	-182.472	-165.811	-147.847	-157.981	-160.202	-158.161	-161.789	-126.973	-127.516	-141.899	-89.0291	-94.8607	-104.164	-67.9353	-135.337	-84.0457	-131.333	-81.5177	-87.4059	-100.769	-120.918	-48.5474	-109.055	-89.7876	-88.9654	-85.6265	-76.7883	-95.6648	-74.4952	-39.4156	-124.632
	I-V curve	-5	-122.893	-160.628	-109.873	-186.465	-130.187	-123.691	-160.225	-207.072	-191.428	-117.359	-114.38	-157.038	-154.724	-134.033	-123.616	-157.288	-159.705	-156.016	-136.926	-150.112	-139.145	-140.36	-154.167	-119.407	-116.552	-131.414	-78.8685	-86.9261	-82.8819	-61.7772	-117.95	-80.7839	-117.838	-73.4947	-79.0675	-88.5338	-106.446	-43.3146	-90.9424	-83.8751	-81.5129	-75.1167	-67.3686	-89.343	-67.4337	-32.9917	-106.481
	I-V curve	0	-111.292	-142.799	-97.3145	-168.631	-119.459	-110.78	-141.575	-184.909	-167.16	-101.19	-100.157	-144.576	-131.017	-120.409	-99.6051	-138.367	-131.946	-134.536	-119.558	-135.915	-117.874	-125.01	-136.642	-109.461	-108.618	-120.326	-69.4632	-75.4374	-74.3628	-56.8141	-99.7237	-74.8973	-107.774	-64.6173	-68.669	-81.5007	-94.1396	-38.562	-72.7306	-76.0447	-73.7862	-69.6052	-59.3445	-79.221	-59.0141	-29.5955	-90.1558
	I-V curve	5	-95.5584	-120.334	-84.2627	-154.076	-104.306	-92.8898	-127.579	-165.044	-145.293	-88.093	-85.9304	-125.691	-110.647	-104.296	-76.1035	-126.256	-115.232	-117.119	-99.6769	-119.27	-93.8619	-109.519	-122.66	-98.0937	-96.966	-107.299	-58.0418	-66.2797	-55.3017	-49.3196	-81.0741	-66.3977	-91.5385	-53.7951	-58.2302	-73.538	-81.5732	-33.1624	-54.1642	-66.3249	-64.5734	-57.1372	-54.3243	-73.4471	-48.9413	-23.8015	-78.4732
	I-V curve	10	-79.6577	-104.77	-71.084	-130.746	-86.9158	-81.3878	-111.42	-143.68	-125.777	-74.9856	-70.949	-107.801	-92.4988	-93.3228	-53.4473	-110.606	-98.2544	-101.07	-84.0863	-107.613	-71.5637	-94.6924	-105.179	-86.2419	-84.6332	-91.3472	-47.3856	-55.7471	-27.2942	-42.1078	-64.4872	-58.9506	-78.1371	-43.1343	-48.2806	-63.5047	-65.4046	-28.6174	-36.7243	-56.5669	-53.5517	-47.9715	-43.5791	-65.3421	-42.5171	-18.0337	-68.1402
	I-V curve	15	-68.0203	-87.8092	-60.166	-110.394	-73.5016	-66.7015	-96.18	-122.522	-105.314	-63.4631	-58.3779	-92.0841	-75.9023	-76.6296	-31.7554	-100.743	-82.71	-79.2989	-68.5846	-95.0353	-50.5829	-82.7266	-88.2594	-74.0066	-72.6205	-76.9824	-35.7694	-45.7512	-18.1122	-33.7546	-45.8941	-48.7058	-64.7429	-35.9995	-40.6333	-53.9316	-57.8066	-24.1862	-21.6675	-48.2779	-46.5224	-41.1295	-38.2111	-55.5999	-32.7892	-13.2664	-57.3387
	I-V curve	20	-55.325	-68.8782	-48.4912	-93.6066	-56.193	-56.6463	-79.5377	-103.045	-86.9041	-52.1969	-45.0828	-71.1208	-61.437	-62.6787	-11.5837	-89.9876	-66.3818	-72.0166	-54.5603	-81.4999	-33.549	-69.28	-73.2956	-61.8143	-63.6122	-63.8871	-25.4335	-34.317	-7.08282	-25.9271	-33.7483	-39.7375	-52.1437	-27.2133	-31.9717	-44.6777	-47.2481	-19.5343	-4.28936	-38.0739	-35.8781	-33.5712	-30.7922	-46.5917	-25.8638	-9.39287	-49.7021
	I-V curve	25	-43.1812	-55.4776	-36.626	-79.5959	-43.9402	-45.4896	-64.6629	-85.399	-67.4833	-42.9809	-34.8481	-55.0561	-48.4416	-48.055	-1.25	-73.1986	-52.9248	-55.3943	-45.964	-68.0243	-15.0604	-58.3435	-56.427	-50.1453	-53.9008	-50.5658	-15.103	-26.1848	-4.92605	-20.1309	-22.1394	-31.4825	-39.3199	-19.8638	-23.3819	-35.3018	-38.3409	-15.3361	-0.600329	-30.2883	-28.3003	-26.5593	-24.6613	-37.7705	-18.4183	-5.95529	-40.9666
	I-V curve	30	-30.2011	-41.8159	-27.7734	-64.9465	-30.2531	-36.4451	-51.9066	-68.6457	-50.2076	-34.6788	-24.4314	-40.5558	-37.1908	-36.4249	-1.29639	-58.5327	-40.5827	-44.6049	-30.1324	-54.4649	-1.14441	-46.4272	-44.5302	-40.5843	-47.2344	-39.2036	-5.81133	-17.9463	-4.8147	-13.5113	-13.3562	-24.9589	-30.2538	-12.4933	-15.2857	-28.109	-30.2951	-11.1654	1.02802	-21.4091	-20.1534	-20.1604	-18.7439	-29.481	-12.5031	-3.89099	-32.5335
	I-V curve	35	-21.4799	-27.0759	-18.9551	-52.7445	-20.3247	-31.057	-40.8859	-57.6329	-36.1055	-27.4388	-16.6113	-28.7794	-26.474	-25.1116	-1.21582	-50.6679	-28.3887	-31.5291	-15.802	-41.6834	-1.24105	-36.6222	-33.7601	-28.7289	-40.2578	-29.6613	-1.5413	-10.5443	-4.39072	-8.62202	-3.26651	-18.1582	-19.209	-7.95562	-8.60326	-19.32	-22.3577	-7.54089	1.06344	-15.1585	-13.6809	-14.9652	-13.9557	-23.4696	-7.25955	-2.37601	-24.0659
	I-V curve	40	-13.0299	-14.9299	-11.1133	-41.921	-12.1409	-23.0145	-30.1704	-42.7041	-25.5137	-20.6811	-9.28532	-16.5684	-18.0995	-15.0539	-1.19629	-38.9666	-18.9838	-28.1869	-6.28721	-28.2054	-1.65812	-26.8392	-24.1547	-21.5916	-34.1307	-20.3108	-0.652557	-5.14403	-3.55313	-5.45462	-0.777068	-12.3755	-12.0858	-3.81785	-2.77949	-12.6077	-16.0346	-4.29688	1.32602	-9.89171	-7.94342	-9.84021	-8.87146	-17.3883	-3.05984	-1.44523	-16.0669
	I-V curve	45	-6.48329	-4.54034	-4.87793	-28.6102	-5.86955	-15.4689	-20.6413	-29.6636	-15.2483	-15.4566	-3.94474	-8.539	-10.2183	-6.49152	-1.41846	-27.5399	-9.29199	-15.0652	-0.55702	-16.4029	-1.84462	-18.8585	-12.1918	-13.3889	-27.3189	-13.7255	-0.275957	-1.19307	-3.11768	-1.00547	-2.55161	-7.21157	-5.24788	-0.638414	0.157076	-6.72952	-10.0404	-2.02637	1.31076	-5.22094	-3.34809	-5.30965	-5.44434	-11.7782	-0.485048	-0.728062	-9.64957
	I-V curve	50	-1.64569	-1.93956	-0.634766	-17.3696	-1.70051	-7.77276	-13.813	-18.3425	-7.19794	-10.9357	-0.359795	-2.15697	-4.07918	-1.07393	-1.17676	-17.0855	-1.79443	-8.40792	-0.438505	-4.87085	-1.54792	-11.4798	-3.7384	-4.76286	-23.1896	-6.80452	-0.147177	-0.414436	-2.0434	-0.725997	-2.82005	-3.3911	-0.852068	-0.0547212	0.305176	-2.44141	-5.04538	-0.594076	1.19737	-1.80813	-0.53074	-2.02343	-2.14539	-7.05691	-0.513342	-0.51008	-4.29825
	I-V curve	55	-0.718859	-1.55301	-0.43457	-8.90477	-0.859578	-3.31293	-5.92804	-9.32539	-0.89185	-6.86561	-0.485507	-1.12589	-0.54423	-0.863211	-1.3208	-6.38689	-0.893555	-2.08947	-0.420728	-0.696519	-1.53097	-5.39127	-1.13424	-1.6476	-17.1765	-2.43182	0.0768349	-0.575187	-1.59503	-0.709935	-1.83671	-0.616354	-0.38147	0.0210466	0.219906	-0.511756	-1.0125	-0.366211	1.18465	-0.366784	-0.5617	-0.459702	-0.421143	-3.02948	-0.517384	-0.350226	-0.835293
	I-V curve	60	-0.334563	-0.450982	-0.297852	-0.91451	-0.706991	-0.207236	-1.33514	-2.85881	-0.191173	-4.24211	-0.411814	-0.817753	-0.891791	-1.40817	-1.24186	-1.53024	-1.24593	-0.47253	-0.426654	-3.32462	-1.08846	-0.306727	-1.64032	-0.204627	-11.6118	-0.579982	-0.389586	-0.645516	-1.28003	-0.645688	-0.90705	-0.223919	-0.228169	0.0378839	0.179515	-0.483586	-0.152113	-0.577799	1.25017	-0.384932	-0.566123	-0.468933	-0.302124	-0.577681	-0.66694	-0.268119	-0.820966
	I-V curve	65	-0.569661	-2.81779	-0.257162	-0.259399	-0.359429	-0.567769	-0.705719	-0.36306	-0.170127	-4.18703	-0.277433	-0.930342	-1.05286	-1.12915	-1.19629	-0.837054	-1.19385	-0.588202	-0.420728	-0.83295	-1.19019	-0.333149	-1.60217	-0.388085	-6.98513	-0.36991	0.154752	-0.695751	-0.704041	-0.929983	-2.14471	-0.390126	-0.210343	0.0420932	0.323127	-0.323956	-0.0142606	-0.406901	1.17164	-0.329533	-0.729768	-0.419701	-0.311279	-0.735095	-0.5093	-0.309535	-0.636141
	I-V curve	70	-0.40238	-2.38715	-0.317383	-0.45166	-0.386556	-0.420149	-0.675201	-0.221489	-0.213097	-5.02107	-0.277433	-0.728866	-2.30408	-0.863211	-1.757	-0.562395	-0.57373	-0.388853	-0.426654	-0.579236	-1.1834	-0.266519	-1.40381	-1.55234	-3.89947	-0.0548015	-0.0714241	-0.653051	-0.0250366	-1.03439	-0.211928	0.0277013	-0.762939	0.155745	0.480203	-0.352126	-0.168274	-0.286865	1.07073	-0.318071	-0.557278	-0.760632	-0.20345	-0.498974	-0.5093	-0.285557	-0.820966
	I-V curve	75	-0.569661	-2.81779	-0.257162	-0.259399	-0.359429	-0.567769	-0.705719	-0.36306	-0.170127	-4.18703	-0.277433	-0.930342	-1.05286	-1.12915	-1.19629	-0.837054	-1.19385	-0.588202	-0.420728	-0.83295	-1.19019	-0.333149	-1.60217	-0.388085	-6.98513	-0.36991	0.154752	-0.695751	-0.704041	-0.929983	-2.14471	-0.390126	-0.210343	0.0420932	0.323127	-0.323956	-0.0142606	-0.406901	1.17164	-0.329533	-0.729768	-0.419701	-0.311279	-0.735095	-0.5093	-0.309535	-0.636141
	I-V curve	80	-0.40238	-2.38715	-0.317383	-0.45166	-0.386556	-0.420149	-0.675201	-0.221489	-0.213097	-5.02107	-0.277433	-0.728866	-2.30408	-0.863211	-1.757	-0.562395	-0.57373	-0.388853	-0.426654	-0.579236	-1.1834	-0.266519	-1.40381	-1.55234	-3.89947	-0.0548015	-0.0714241	-0.653051	-0.0250366	-1.03439	-0.211928	0.0277013	-0.762939	0.155745	0.480203	-0.352126	-0.168274	-0.286865	1.07073	-0.318071	-0.557278	-0.760632	-0.20345	-0.498974	-0.5093	-0.285557	-0.820966
	Activation curve	-90	0.00113509	0.00318164	0.00169346	0.00451856	0.000514031	0.00574952	0.00130053	0.00122116	0.000706501	0.00136045	0.00129619	0.000986357	0.000574883	0.00359875	0.000915108	0.00115752	0.00182803	0.00119135	0.00207262	0.00412629	0.000847166	0.0007408	0.0033693	0.00212361	0.00271446	0.000535478	0.000812848	0.000786683	0.00121191	0.000700098	0.00204184	0.000926144	0.00153602	0.000939656	0.00195298	0.00612712	0.000388555	0.00396329	0.018977	0.0017288	0.0039617	0.00125936	0.00227967	0.00108393	8.38351e-05	0.00358308	0.000200046
	Activation curve	-85	0.00153817	0.00263676	0.000896012	0.00561393	0.000717384	0.00479661	0.00255826	0.0012572	0.000520152	0.00127346	0.00121825	0.00151283	0.00633457	0.00544125	0.000659059	0.00134026	0.000883979	0.00163083	0.00133768	0.00218485	0.00221602	0.000953374	0.00656275	0.000936388	0.00556572	0.000873243	0.000588221	0.00170218	0.000806185	0.00104002	0.00421974	0.00154375	0.00359741	0.000900095	0.000494895	0.00293794	0.000735996	0.00438078	0.0173673	0.00205635	8.63905e-05	0.00202565	0.0017783	0.00341103	0.00179788	0.00219162	0.000711238
	Activation curve	-80	0.000766726	0.00823338	0.000672168	0.0085033	0.000476272	0.0115879	0.00256601	0.00105767	0.000528556	0.0013183	0.00126667	0.00184921	0.000343042	0.00406549	0.00229164	0.00149936	0.00113539	0.00146278	0.0024952	0.00162448	0.00245438	0.000598711	0.00786797	0.00388585	0.00771267	0.00214861	0.000790043	0.00106768	0.00189007	0.00318236	0.00603516	0.00181918	0.00597268	0.0014755	0.000498101	0.000647433	0.000665516	0.00109296	0.0118207	0.00123849	0.00185146	0.00193378	0.00196132	0.00665888	0.00233761	0.00165042	-0.000276957
	Activation curve	-75	0.00143081	0.0033237	0.00104016	0.00993438	0.0013086	0.0238003	0.00468062	0.00128413	0.000610124	0.00146704	0.00141624	0.0012187	1.37342e-05	0.00391298	0.00127855	0.00206569	0.00198883	0.00135389	0.00168064	0.00280175	0.00218125	0.0003525	0.00973368	0.00422316	0.00968089	0.000245047	0.00044177	0.000548661	0.00201487	0.00492151	0.00549733	0.0022091	0.00703441	0.00202467	0.000986685	0.000527006	-0.000152284	0.00410557	0.0234313	0.00148077	0.00240556	0.010328	0.00154941	0.0110866	0.00639252	0.000592631	-0.000128008
	Activation curve	-70	-0.000152286	0.0115744	0.00206383	0.0123707	0.00195438	0.030041	0.00746813	0.00104877	0.000664933	0.000643124	0.000624023	0.000835691	0.000372337	0.00331569	0.00346148	0.00141759	0.00142778	0.0013215	0.00382349	0.00219837	0.00186386	0.000406722	0.0171067	0.00459653	0.00926869	0.000110364	-6.83459e-05	0.0027106	0.00174137	0.00208337	0.012073	0.0013774	0.00664365	0.00072814	0.000899292	0.00135785	0.000828448	0.00339738	0.0141766	0.00187056	0.00657326	-0.00167773	0.00380726	0.0119449	0.00460264	0.00243989	0.000149999
	Activation curve	-65	0.0015698	-0.00156855	0.00123055	0.0132377	0.00156228	0.0323109	0.00664551	0.000935035	0.00105722	0.000377071	0.000367898	0.00246074	0.00222396	0.000195411	0.00547001	0.000909889	0.00391932	0.000966708	0.03263	0.00322751	0.00170688	0.000786365	0.0192249	0.00337721	0.0100343	0.0019	0.000405241	0.00180186	0.00193237	0.00753558	0.0135291	0.00192591	0.00574521	0.00356332	-2.68102e-05	0.00659824	0.0016583	-0.000238918	0.0161414	0.00191906	0.00472879	0.00719462	0.00237722	0.00932861	0.00298897	0.00125832	-8.11534e-05
	Activation curve	-60	0.000534162	0.00300553	0.00392162	0.0144538	0.00292195	0.0355797	0.00908132	0.000998598	0.00125635	0.00501361	0.00492113	0.00489938	0.000469733	0.00408898	0.00503435	0.00160937	0.00294255	0.00123775	0.0556063	0.00596046	0.00600815	0.00155334	0.0183007	0.00903226	0.00898312	0.00123475	0.00101234	0.00404142	0.00555796	0.00722105	0.0196423	0.00226443	0.00780452	0.00468419	0.00372769	0.00326008	0.00378319	0.00524349	0.0221099	0.00377568	0.00306806	0.00155542	0.00249426	0.00891089	0.00739913	0.00228379	0.00112709
	Activation curve	-55	0.00496599	8.54131e-05	0.0127277	0.0145087	0.00702786	0.0486545	0.0108286	0.00358957	0.0026085	0.0137487	0.013584	0.0138979	0.0019381	0.00723342	0.00903415	0.0029408	0.00523637	0.00183925	0.104821	0.0184582	0.0106568	0.00305295	0.0285591	0.0338607	0.0203618	0.00524593	0.00457799	0.0125147	0.0153825	0.0215006	0.0346452	0.0037209	0.0226192	0.0227293	0.0130363	0.00481279	0.0134444	0.0146864	0.0222591	0.00578689	0.00758725	0.0046347	0.00362565	0.00688815	0.0117358	0.0039472	0.00327539
	Activation curve	-50	0.0277677	0.0250563	0.0402283	0.0262884	0.0220726	0.0843259	0.0168397	0.0130937	0.0116158	0.0331298	0.0436527	0.0347435	0.00549196	0.0146785	0.0178448	0.00560397	0.00722487	0.005518	0.196072	0.0533324	0.0340965	0.0203514	0.0538063	0.0895993	0.0648646	0.0156665	0.0160928	0.0442445	0.0436485	0.0385448	0.0849829	0.0126384	0.059638	0.0699809	0.0524688	0.0154019	0.0593144	0.124726	0.0407533	0.0131226	0.0120208	0.00673639	0.0150622	0.00922899	0.0327993	0.113877	0.0135287
	Activation curve	-45	0.066656	0.0637401	0.122818	0.0839181	0.0603989	0.152396	0.053294	0.0517638	0.0471065	0.145131	0.14976	0.0882225	0.0220498	0.0510935	0.0407674	0.0248021	0.0289486	0.0219119	0.331607	0.119864	0.0971826	0.0884985	0.162862	0.179399	0.169731	0.0593622	0.109204	0.110658	0.154183	0.124024	0.183059	0.0405587	0.157995	0.198394	0.180576	0.0558496	0.255819	0.424651	0.105374	0.0498419	0.0335541	0.00636442	0.0523853	0.0192406	0.110595	0.20765	0.0531553
	Activation curve	-40	0.17487	0.19538	0.286607	0.201934	0.189853	0.36163	0.162449	0.172497	0.148667	0.486369	0.349346	0.219598	0.0821145	0.186526	0.191776	0.089074	0.0941142	0.0892072	0.475355	0.265776	0.232011	0.667572	0.354006	0.344871	0.340553	0.163265	0.179829	0.28587	0.449019	0.275915	0.334062	0.126018	0.321109	0.410718	0.374892	0.162825	0.640221	0.785805	0.26606	0.125332	0.112984	0.0333376	0.237449	0.0738798	0.270503	0.729434	0.190693
	Activation curve	-35	0.378293	0.428785	0.491074	0.38301	0.356147	0.597693	0.367866	0.427295	0.347159	0.859666	0.59544	0.363463	0.459005	0.488827	0.705559	0.30873	0.335803	0.405536	0.613795	0.423356	0.433701	0.946729	0.55092	0.499427	0.512486	0.353149	0.293074	0.544129	0.780671	0.436703	0.476762	0.270476	0.517536	0.599887	0.611128	0.423947	0.868161	0.966237	0.58787	0.283852	0.275918	0.149617	0.589178	0.191255	0.498287	0.959933	0.470569
	Activation curve	-30	0.587491	0.692957	0.701887	0.559847	0.569859	0.77595	0.543385	0.68132	0.587952	0.964891	0.790133	0.55647	0.810611	0.763291	0.930786	0.602818	0.593503	0.780334	0.728204	0.604725	0.658167	1	0.779183	0.665815	0.688554	0.583528	0.510077	0.719006	0.901205	0.634833	0.64236	0.450961	0.686798	0.780955	0.808525	0.685672	0.980317	0.989665	0.840657	0.49285	0.507373	0.532919	0.863158	0.451335	0.702109	1	0.795008
	Activation curve	-25	0.773197	0.866204	0.877655	0.758068	0.755944	0.879493	0.748593	0.85562	0.778162	1	0.916149	0.718629	0.940555	0.91676	0.980688	0.722655	0.863321	0.925146	0.831983	0.738471	0.774962	1	0.871344	0.811002	0.855686	0.76344	0.715837	0.877414	0.998699	0.775726	0.827678	0.65867	0.843641	0.899859	0.917621	0.857412	0.999999	0.999999	0.932865	0.668565	0.713486	0.886556	0.943396	0.708372	0.859318	1	0.959036
	Activation curve	-20	0.887673	0.941652	0.924244	0.892627	0.915865	0.916948	0.884418	0.945924	0.879353	1	0.975065	0.816097	0.97683	0.98397	0.997284	0.860372	0.953908	0.955333	0.942606	0.839227	0.906707	1	0.929378	0.877267	0.902086	0.891364	0.847868	0.979854	0.999999	0.862787	0.908526	0.789464	0.947426	0.947075	0.991216	0.96122	1	1	0.996817	0.837791	0.871243	0.993484	0.995115	0.917881	0.934209	1	0.994297
	Activation curve	-15	0.943668	0.989383	0.950809	0.96495	0.966556	0.974303	0.938109	0.993957	0.960667	1	1	0.879193	0.988909	0.998032	0.999996	0.928329	0.997229	0.997307	0.988709	0.924379	0.951812	1	0.978059	0.958145	0.973582	0.973622	0.937444	1	1	0.944483	0.973078	0.883865	0.986362	1	0.987806	1	1	1	1	0.911387	0.944652	0.997233	1	0.975426	0.989251	1	1
	Activation curve	-10	1	1	0.986488	1	0.999999	1	0.985592	0.999999	0.996594	1	1	0.959613	1	1	1	0.999999	1	1	0.97866	0.968086	1	1	1	0.985063	0.999999	0.999328	1	1	1	1	1	0.956146	0.999999	1	1	1	1	1	1	0.989516	0.997177	1	1	0.987238	0.99577	1	1
	Activation curve	-5	1	1	1	1	1	1	0.999999	1	1	1	1	0.98411	1	1	1	1	1	1	1	0.999999	1	1	1	0.999999	1	1	1	1	1	1	1	0.992444	1	1	1	1	1	1	1	1	1	1	1	1	0.999999	1	1
	Activation curve	0	1	1	1	1	1	1	1	1	1	1	1	1	1	1	1	1	1	1	1	1	1	1	1	1	1	1	1	1	1	1	1	0.999999	1	1	1	1	1	1	1	1	1	1	1	1	1	1	1
	Activation curve	5	1	1	1	1	1	1	1	1	1	1	1	1	1	1	1	1	1	1	1	1	1	1	1	1	1	1	1	1	1	1	1	1	1	1	1	1	1	1	1	1	1	1	1	1	1	1	1
	Activation curve	10	1	1	1	1	1	1	1	1	1	1	1	1	1	1	1	1	1	1	1	1	1	1	1	1	1	1	1	1	1	1	1	1	1	1	1	1	1	1	1	1	1	1	1	1	1	1	1
	Activation curve	15	1	1	1	1	1	1	1	1	1	1	1	1	1	1	1	1	1	1	1	1	1	1	1	1	1	1	1	1	1	1	1	1	1	1	1	1	1	1	1	1	1	1	1	1	1	1	1
	Activation curve	20	1	1	1	1	1	1	1	1	1	1	1	1	1	1	1	1	1	1	1	1	1	1	1	1	1	1	1	1	1	1	1	1	1	1	1	1	1	1	1	1	1	1	1	1	1	1	1
	Activation curve	25	1	1	1	1	1	1	1	1	1	1	1	1	1	1	1	1	1	1	1	1	1	1	1	1	1	1	1	1	1	1	1	1	1	1	1	1	1	1	1	1	1	1	1	1	1	1	1
	Inactivation curve	-130	1	1	1	1	1	1	1	1	0.999997	1	1	1	1	1	1	0.999997	0.999999	1						1	1	1	1	1	1	1	1	1	1	1	1	1	1	1	0.999999	1						1	1
	Inactivation curve	-125	0.98	1	1	1	1	1	1	1	0.999997	1	1	1	1	0.999999	1	1	0.999999	1						1	1	1	1	1	1	1	1	1	1	1	1	1	1	1	1	1						1	1
	Inactivation curve	-120	1	1	1	1	1	1	1	1	0.999997	1	1	0.999998	1	1	1	1	0.999999	1						1	1	1	1	1	1	1	1	1	1	1	1	1	1	1	1	1						1	1
	Inactivation curve	-115	1	1	1	0.99	1	1	0.99	1	0.986255	1	1	0.989257	1	1	1	0.999997	0.978785	0.973836						1	1	1	1	1	1	1	1	1	1	1	1	1	1	1	1	1						1	1
	Inactivation curve	-110	0.98	1	1	0.99	1	1	1.01	1	0.972711	1	1	0.9772	1	0.999999	1	1	0.967005	0.990493						1	1	1	1	1	1	1	1	1	1	1	1	1	1	1	0.999999	1						1	1
	Inactivation curve	-105	1	0.99	0.99	1	0.979342	1	0.97	0.98	0.956722	1	0.987186	1.01275	1	0.970848	1	0.999997	0.950534	0.966215						0.96	0.99	1	1	0.94	1	1	0.99	1	1	0.999937	1	1	1	1	1	0.990093						1	0.99
	Inactivation curve	-100	0.97	0.99	1	0.99	0.972363	1	0.97	0.97	0.943772	1	0.959442	0.936766	1	0.843179	0.953411	0.979005	0.935496	0.956394						0.86	1	1	0.99	0.9	1	1	0.92	0.999997	0.953496	1	0.971261	0.999998	0.994397	1	1	0.98516						1	0.98
	Inactivation curve	-95	0.92	0.96	0.97	0.98	0.933644	0.96	0.95	0.95	0.922266	0.991239	0.945493	0.985723	0.982946	0.740756	0.84132	0.891788	0.908522	0.940208						0.75	0.95	0.99	0.98	0.75	0.99	0.97	0.86	0.980026	0.906556	0.98229	0.911874	0.965466	0.999915	0.992051	1	0.984176						0.98	0.97
	Inactivation curve	-90	0.83	0.9	0.93	0.93	0.879013	0.9	0.9	0.91	0.891742	0.955274	0.889059	0.951006	0.972515	0.603033	0.676999	0.701601	0.846051	0.82255						0.56	0.93	0.96	0.97	0.61	0.93	0.88	0.79	0.954745	0.792112	0.958613	0.82101	0.890578	0.982707	0.983202	0.98284	0.927701						0.98	0.93
	Inactivation curve	-85	0.72	0.84	0.91	0.89	0.784786	0.78	0.79	0.85	0.856296	0.910841	0.79517	0.90645	0.962354	0.443218	0.518555	0.492943	0.762601	0.693538						0.46	0.84	0.96	0.92	0.48	0.83	0.83	0.64	0.911592	0.651016	0.939396	0.696666	0.808522	0.960249	0.941647	0.94918	0.910848						0.92	0.89
	Inactivation curve	-80	0.56	0.75	0.83	0.78	0.614673	0.63	0.6	0.76	0.791382	0.816692	0.688575	0.741839	0.916437	0.308331	0.35665	0.325785	0.706124	0.572461						0.32	0.71	0.9	0.85	0.31	0.68	0.7	0.49	0.807829	0.481453	0.874932	0.569673	0.628218	0.897255	0.893635	0.896125	0.846204						0.85	0.82
	Inactivation curve	-75	0.41	0.65	0.73	0.68	0.460498	0.45	0.34	0.63	0.736512	0.715196	0.538387	0.600408	0.828134	0.19618	0.221562	0.189286	0.595934	0.392772						0.2	0.58	0.82	0.77	0.18	0.53	0.54	0.38	0.683884	0.337618	0.761091	0.4122	0.44536	0.740045	0.776002	0.82191	0.723461						0.8	0.72
	Inactivation curve	-70	0.28	0.5	0.62	0.56	0.311304	0.29	0.18	0.5	0.671532	0.598338	0.37464	0.380492	0.644442	0.084027	0.122148	0.0816	0.278525	0.219591						0.1	0.45	0.71	0.63	0.07	0.36	0.35	0.25	0.526099	0.213707	0.61086	0.273824	0.218107	0.55488	0.601318	0.701464	0.570528						0.72	0.59
	Inactivation curve	-65	0.17	0.3	0.41	0.38	0.218566	0.17	0.08	0.36	0.568827	0.425061	0.204946	0.184654	0.435051	0.0418201	0.0530704	0.0276384	0.0950742	0.1224						0.025	0.32	0.5	0.44	0.04	0.21	0.17	0.11	0.36732	0.116468	0.423961	0.15389	0.10336	0.33219	0.37078	0.523154	0.415691						0.52	0.4
	Inactivation curve	-60	0.08	0.16	0.22	0.2	0.124567	0.08	0.04	0.23	0.42093	0.28304	0.103509	0.113105	0.214594	0.0192179	0.0313931	0.0149664	0.0629137	0.059212						0.01	0.18	0.29	0.26	0.02	0.11	0.07	0.02	0.21051	0.0670967	0.231881	0.044252	0.04143	0.172452	0.160185	0.31125	0.2623						0.32	0.26
	Inactivation curve	-55	0.04	0.04	0.06	0.06	0.08483	0.03	0.04	0.1	0.0601234	0.14089	0.0263692	0.0369272	0.073898	0.0107838	0.0267439	0.00868539	0.0482929	0.0552347						0.01	0.08	0.14	0.11	0.02	0.022	0.03	0.01	0.090767	0.0188739	0.08146	0.0154284	0.0284842	0.053082	0.051136	0.14154	0.084193						0.15	0.12
	Inactivation curve	-50	0.05	0.01	0.02	0.03	0.0544008	0.02	0.02	0.02	0.0450925	0.05091	0.0213551	0.0164158	0.0289766	0.00714001	0.0275827	0.00288759	0.0426114	0.0346494						0.01	0.02	0.03	0.013	0.02	0.015	0.02	0.02	0.0373242	0.00376935	0.0277491	0.00460313	0.0241918	0.0151926	0.0157741	0.04388	0.012927						0.03	0.05
	Inactivation curve	-45	0.04	0.01	0.01	0.03	0.0425526	0.01	0.02	0.01	0.0320768	0.0188092	0.00832427	0.0567251	0.0209132	0.00246325	0.0135354	0.00112283	0.0442533	0.0254567						0.01	0.01	0.005	0.01	0.01	0.01	0.01	0.01	0.0152333	0.00248464	0.0204107	0.00277368	0.0165992	0.00527977	0.0063498	0.0251189	0.00528007						0.01	0.01
	Inactivation curve	-40	0.04	0.01	0	0.03	0.0376927	0.01	0.01	0.01	0.0456211	0.0149144	0.00251078	0.0232414	0.00678368	0.00296271	0.0110331	0.00388586	0.0369559	0.0218817						0.01	0	0	0.01	0.01	0.01	0.02	0.01	0.00666747	0.0027781	0.00634302	0.00436707	0.0131898	0.0046867	0.00176981	0.00890755	0.00468697						0	0
	Inactivation curve	-35	0.03	0.01	0	0.03	0.0308537	0	0.01	0	0.0396088	0.0151566	0.00299674	0.0307601	0.00291086	0.00565298	0.00944068	0.00525086	0.0409174	0.0182675						0.01	0	0	0.01	0.01	0	0.01	0	0.00356525	0.00183903	0.00188407	0.00519328	0.00691726	0.00286409	0.00261884	0.00677302	0.00286426						0	0
	Inactivation curve	-30	0.03	0	0	0.02	0.0252326	0	0.01	0	0.0357767	0.00854493	0.0068304	0.040877	0.00242364	0.00395028	0.00302841	0.00373174	0.0379724	0.0204675						0.01	0	0	0	0	0	0.01	0.01	0.00546362	0.00121298	0.00226088	0.00560638	0.00140968	0.00376093	0.00208072	0.00496688	0.00277746						0	0
	Inactivation curve	-25	0.02	0.01	0.01	0.02	0.0278753	0.01	0.01	0.01	0.0373294	0.0108906	0.00674941	0.0458663	0.00313574	0.00505136	0.00887197	0.00445828	0.0395708	0.0159497						0.01	0.01	0	0	0.01	0.01	0.01	0.01	0.0089517	0.00935817	0.00849923	0.00236058	0.0086318	0.0087514	0.0042332	0.00127251	0.00499075						0.01	0
	Inactivation curve	-20	0.02	0.02	0	0.02	0.0304555	0.01	0.01	0.02	0.0418441	0.0146926	0.0022948	0.0364424	0.00216545	0.00763947	0.0100663	0.00422711	0.0397446	0.0194461						0.01	0.01	0.01	0.01	0.01	0.01	0.02	0.02	0.0101092	0.00121298	0.00849923	0.0106226	0.00140968	0.0100894	0.00597909	0.00299655	0.00665434						0.02	0.01
	Inactivation curve	-15	0.03	0.03	0	0.02	0.03165	0.02	0.01	0.01	0.0478454	0.0200413	0.0068034	0.0408078	0.00204052	0.00505136	0.0163032	0.00970914	0.0410042	0.0174425						0.01	0.01	0.01	0.01	0.01	0.01	0.03	0.02	0.0114983	0.00121298	0.00849923	0.00236058	0.00140968	0.0118795	0.00996116	0.00217558	0.00862532						0.01	0.01
	Inactivation curve	-10	0.03	0.03	0	0.02	0.0341912	0.02	0.01	0.01	0.0510939	0.0209435	0.00512955	0.034329	0.00227789	0.00763947	0.0163032	0.0209044	0.0416558	0.0169711						0.01	0.02	0.01	0.02	0.01	0.01	0.02	0.02	0.0137362	0.00121298	0.00849923	0.00236058	0.00140968	0.0118795	0.00996116	0.0071835	0.00862532						0.015	0.01
	Inactivation curve	-5	0.03	0.03	0	0.02	0.03165	0.02	0.01	0.01	0.0478454	0.0200413	0.0068034	0.0408078	0.00204052	0.00505136	0.0163032	0.00970914	0.0410042	0.0174425						0.01	0.01	0.01	0.01	0.01	0.01	0.03	0.02	0.0114983	0.00121298	0.00849923	0.00236058	0.00140968	0.0118795	0.00996116	0.00217558	0.00862532						0.01	0.01
	Inactivation curve	0	0.03	0.03	0	0.02	0.0341912	0.02	0.01	0.01	0.0510939	0.0209435	0.00512955	0.034329	0.00227789	0.00763947	0.0163032	0.0209044	0.0416558	0.0169711						0.01	0.02	0.01	0.02	0.01	0.01	0.02	0.02	0.0137362	0.00121298	0.00849923	0.00236058	0.00140968	0.0118795	0.00996116	0.0071835	0.00862532						0.015	0.01
[truncated: 16 more columns]

[truncated: 2 more sheets: Supplementary Figure 12, Supplementary Figure 13]
